# Supplementary material for: Sequential involvements of the perirhinal cortex and hippocampus in the recall of item-location associative memory in macaques
Source: PLoS Biol. 2023 Jun 8;21(6):e3002145. doi: 10.1371/journal.pbio.3002145 (PMC10284415; doi:10.1371/journal.pbio.3002145)
Supplement: S1 Data — The source data used to generate main figures, supporting figures, and supporting table are included under the file name S1 Data. Source data for each figure and table are arranged by sheet and are labeled. The raw spike files for each neuron are available at: https://osf.io/vaet6/?view_only=2a3fb059695143178b323b6c6cbcb028. (XLSX) [file pbio.3002145.s012.xlsx]

## Sheet: Fig 2
Fig 2b. Percentage of item-cue selective neurons out of recorded neurons in each area.
Part 1. neuron numbers for bar graph and χ-square test
Area	Recorded neuron	Item-cue selective neuron	Non-item-cue selective neuron
TE	168	47	121
PRC	319	84	235
HPC	456	136	320
PHC	232	22	210
Part 2. Item-cue selectivity information of each individual neuron during item-cue period
			Item-cue selectivity
Cell (File name)	Area	Monkey	(1, selective; 0, non-selective)
B1708190004-1-1	HPC	B	1
B1708190010-1-1	HPC	B	1
B1708260003-01-1-1	HPC	B	1
B1708260010-1-1	HPC	B	1
B1709120005-1-1	HPC	B	1
B1709140003-1-1	HPC	B	1
B1709140006-1-1	HPC	B	1
B1709160004-01-1-1	HPC	B	1
B1709190002-01-1-1	HPC	B	1
B1709190007-1-1	HPC	B	1
B1709210002-1-1	HPC	B	1
B1709210002-1-2	HPC	B	1
B1709210003-1-2	HPC	B	1
B1709230002-1-1	HPC	B	1
B1709230004-1-1	HPC	B	1
B1709260003-1-1	HPC	B	1
B1709260006-01-1-1	HPC	B	1
B1709260007-1-1	HPC	B	1
B1709280007-02-1-1	HPC	B	1
B1709280007-02-1-2	HPC	B	1
B1709280008-1-2	HPC	B	1
B1709300003-01-1-1	HPC	B	1
B1709300004-1-1	HPC	B	1
B1710020004-01-1-1	HPC	B	1
B1710020005-1-1	HPC	B	1
B1710020008-1-1	HPC	B	1
B1710070003-01-1-1	HPC	B	1
B1710070003-01-1-2	HPC	B	1
B1710070003-01-1-3	HPC	B	1
B1710070004-1-2	HPC	B	1
B1710070006-01-1-1	HPC	B	1
B1710100003-1-1	HPC	B	1
B1710100006-01-1-2	HPC	B	1
B1710170002-1-2	HPC	B	1
B171125-0003-1-1	HPC	B	1
B1711280010002-1-1	HPC	B	1
B1712160010001-1-1	HPC	B	1
B1712160020001-1-1	HPC	B	1
B1801100030001-1-1	HPC	B	1
B1801100050001-1-1	HPC	B	1
B1801100050001-1-2	HPC	B	1
B1801100070001-1-1	HPC	B	1
B1804080010001-01-1-1	HPC	B	1
B1804080010001-01-1-2	HPC	B	1
B1804080010001-01-1-3	HPC	B	1
B1804080020001-01-1-1	HPC	B	1
B1804110030001-1-2	HPC	B	1
B1804150010002-1-1	HPC	B	1
B1804150010002-1-2	HPC	B	1
B1804150050001-01-1-1	HPC	B	1
B1804190010001-01-1-1	HPC	B	1
B1804190020001-01-1-2	HPC	B	1
B1804190020001-01-1-3	HPC	B	1
B1804190050001-1-1	HPC	B	1
B1804240030001-01-2-3	HPC	B	1
B1804240040001-2-1	HPC	B	1
B1805100020001-2-1	HPC	B	1
B1805130010002-2-1	HPC	B	1
B1806050020001-2-1	HPC	B	1
B1806050020001-2-2	HPC	B	1
B1806280020001-1-1	HPC	B	1
B1809290030001-1-1	HPC	B	1
B1809290070001-1-1	HPC	B	1
B1810020010001-1-1	HPC	B	1
B1810050020001-1-1	HPC	B	1
B1810130010001-1-1	HPC	B	1
C1801210010001-1-1	HPC	C	1
C1801210030001-1-1	HPC	C	1
C1801310020001-1-1	HPC	C	1
C1801310050001-1-1	HPC	C	1
C1802040040001-1-2	HPC	C	1
C1802070030001-1-1	HPC	C	1
C1802110020001-02-1-1	HPC	C	1
C1802130020001-1-1	HPC	C	1
C1802270010001-1-1	HPC	C	1
C1802270010001-1-3	HPC	C	1
C1802270020001-1-3	HPC	C	1
C1802270030001-1-1	HPC	C	1
C1803010020001-1-1	HPC	C	1
C1803010050001-1-1	HPC	C	1
C18031200500013-1-1	HPC	C	1
C1803170010001-1-1	HPC	C	1
C1803170020001-1-1	HPC	C	1
C1803170020001-1-2	HPC	C	1
C1803170020001-1-3	HPC	C	1
C1804070010001-1-1	HPC	C	1
C1804070020001-1-1	HPC	C	1
C1804070030001-1-1	HPC	C	1
C1804100010002m-1-1	HPC	C	1
C1804100020001m-2-1	HPC	C	1
C1804100020001m-5-1	HPC	C	1
C1804100020001m-5-2	HPC	C	1
C1804100020001m-6-1	HPC	C	1
C1804100020001m-8-1	HPC	C	1
C1804100050001m-1-1	HPC	C	1
C1804100050001m-3-1	HPC	C	1
C1804100050001m-4-1	HPC	C	1
C1804100050001m-9-1	HPC	C	1
C1804180010001m-4-1	HPC	C	1
C1804180010001m-6-1	HPC	C	1
C1804180010001m-7-1	HPC	C	1
C1804180010001m-8-1	HPC	C	1
C1804180010001m-9-1	HPC	C	1
C1804180040001m-5-1	HPC	C	1
C1804180040001m-6-1	HPC	C	1
C1804180040001m-7-1	HPC	C	1
C1804250020001m-6-1	HPC	C	1
C1804290010003-1-1	HPC	C	1
C1805140010001-1-1	HPC	C	1
C1805160020001-2-1	HPC	C	1
C1805160050001-2-1	HPC	C	1
C1805160060001-2-1	HPC	C	1
C1806040050002-1-1	HPC	C	1
C1806060010001-1-1	HPC	C	1
C1806210010001-1-2	HPC	C	1
C1806210020001-1-1	HPC	C	1
C1806210020001-1-2	HPC	C	1
C1806210050001-1-1	HPC	C	1
C1806210060001-1-1	HPC	C	1
C1806210060001-1-2	HPC	C	1
C1806210060001-1-3	HPC	C	1
C1806240030001-2-1	HPC	C	1
C1806240030001-2-2	HPC	C	1
C1806300020001m-2-2	HPC	C	1
C1806300020001m-2-3	HPC	C	1
C1806300020001m-3-2	HPC	C	1
C1806300020001m-5-2	HPC	C	1
C1806300020001m-6-1	HPC	C	1
C1806300020001m-8-1	HPC	C	1
C1806300020001m-8-2	HPC	C	1
C1808050030001-1-2	HPC	C	1
C1808090020001-1-2	HPC	C	1
C1808120010001-1-1	HPC	C	1
C1808140030001-1-1	HPC	C	1
C1808160010001-1-1	HPC	C	1
C1808240020001m-2-1	HPC	C	1
B170817-0001-003-01-1-1	HPC	B	0
B170817-0004-01-1-1	HPC	B	0
B170817-0004-01-1-2	HPC	B	0
B1708190005-01-1-1	HPC	B	0
B1708190005-01-1-2	HPC	B	0
B1708190006-01-1-1	HPC	B	0
B1708190007-01-1-1	HPC	B	0
B1708190008-02-1-1	HPC	B	0
B1708190011-1-1	HPC	B	0
B1708190012-01-1-1	HPC	B	0
B1708190012-01-1-2	HPC	B	0
B1708220003-1-1	HPC	B	0
B1708220003-1-2	HPC	B	0
B1708220004-1-1	HPC	B	0
B1708220008-1-1	HPC	B	0
B1708220009-1-1	HPC	B	0
B1708220010-01-1-1	HPC	B	0
B1708220010-01-1-2	HPC	B	0
B1708220010-01-1-3	HPC	B	0
B1708260003-01-1-2	HPC	B	0
B1708260006-01-1-1	HPC	B	0
B1708260008-1-1	HPC	B	0
B1708300003-1-1	HPC	B	0
B1708300005-01-1-1	HPC	B	0
B1709020001-01-1-1	HPC	B	0
B1709020004-01-1-1	HPC	B	0
B1709020005-01-1-1	HPC	B	0
B1709020006-01-1-1	HPC	B	0
B1709090002-1-1	HPC	B	0
B1709090002-1-2	HPC	B	0
B1709090002-1-3	HPC	B	0
B1709090004-1-1	HPC	B	0
B1709090004-1-2	HPC	B	0
B1709120002-01-1-1	HPC	B	0
B1709120002-01-1-2	HPC	B	0
B1709120004-1-1	HPC	B	0
B1709140002-1-1	HPC	B	0
B1709140004-01-1-1	HPC	B	0
B1709140005-1-1	HPC	B	0
B1709140005-1-2	HPC	B	0
B1709160002-1-1	HPC	B	0
B1709160003-01-1-1	HPC	B	0
B1709160003-01-1-2	HPC	B	0
B1709160004-01-1-2	HPC	B	0
B1709160005-01-1-1	HPC	B	0
B1709160005-01-1-2	HPC	B	0
B1709190002-01-1-2	HPC	B	0
B1709190004-1-1	HPC	B	0
B1709190005-01-1-1	HPC	B	0
B1709190006-01-1-1	HPC	B	0
B1709190006-01-1-2	HPC	B	0
B1709210003-1-1	HPC	B	0
B1709210004-1-1	HPC	B	0
B1709230005-1-1	HPC	B	0
B1709260004-1-3	HPC	B	0
B1709280002-1-2	HPC	B	0
B1709280006-01-1-1	HPC	B	0
B1709280008-1-1	HPC	B	0
B1709280009-1-2	HPC	B	0
B1709280009-1-3	HPC	B	0
B1709280010-1-1	HPC	B	0
B1709300002-1-1	HPC	B	0
B1709300003-01-1-2	HPC	B	0
B1709300004-1-2	HPC	B	0
B1709300004-1-3	HPC	B	0
B1710020002-1-1	HPC	B	0
B1710020006-1-1	HPC	B	0
B1710020007-1-1	HPC	B	0
B1710040004-01-1-1	HPC	B	0
B1710040005-01-1-1	HPC	B	0
B1710070004-1-1	HPC	B	0
B1710070005-01-1-1	HPC	B	0
B1710070006-01-1-2	HPC	B	0
B1710100005-01-1-1	HPC	B	0
B1710100006-01-1-1	HPC	B	0
B1710100007-01-1-1	HPC	B	0
B1710140003-1-1	HPC	B	0
B1710140005-01-1-1	HPC	B	0
B1710140005-01-1-2	HPC	B	0
B1710140005-01-1-3	HPC	B	0
B1710140006-01-1-1	HPC	B	0
B1710170002-1-1	HPC	B	0
B1710170002-1-3	HPC	B	0
B1710250002-1-1	HPC	B	0
B1711100002-1-1	HPC	B	0
B1711100002-1-2	HPC	B	0
B1711100002-1-3	HPC	B	0
B1711100003-1-1	HPC	B	0
B1711100004-1-1	HPC	B	0
B171125-0003-1-2	HPC	B	0
B1711280020001-1-1	HPC	B	0
B1712100001-1-1	HPC	B	0
B171210030001-01-1-1	HPC	B	0
B1712160010001-1-2	HPC	B	0
B1712280010001-1-1	HPC	B	0
B1712280020001-01-1-1	HPC	B	0
B1712280050001-1-1	HPC	B	0
B1712280060001-1-2	HPC	B	0
B1801010010001-1-1	HPC	B	0
B1801060010001-1-1	HPC	B	0
B1801060020001-1-1	HPC	B	0
B1801060030001-1-1	HPC	B	0
B1801100020001-1-1	HPC	B	0
B1801100040001-01-1-1	HPC	B	0
B1801100060001-1-1	HPC	B	0
B1801280010001-01-1-1	HPC	B	0
B1801280020001-01-1-1	HPC	B	0
B1802060010001-01-1-2	HPC	B	0
B1802060020001-01-1-1	HPC	B	0
B1804080030001-01-1-1	HPC	B	0
B1804080030001-01-1-2	HPC	B	0
B1804080040001-01-1-1	HPC	B	0
B1804080040001-01-1-2	HPC	B	0
B1804080040001-01-1-3	HPC	B	0
B1804080040001-01-1-4	HPC	B	0
B1804080050001-1-1	HPC	B	0
B1804080050001-1-2	HPC	B	0
B1804080060001-1-1	HPC	B	0
B1804080060001-1-3	HPC	B	0
B1804110010002-1-2	HPC	B	0
B1804110020001-01-1-1	HPC	B	0
B1804110030001-1-1	HPC	B	0
B1804110040001-1-2	HPC	B	0
B1804110050001-01-1-1	HPC	B	0
B1804110060001-1-1	HPC	B	0
B1804150020001-1-1	HPC	B	0
B1804150030001-01-1-1	HPC	B	0
B1804150030001-01-1-2	HPC	B	0
B1804150060001-01-1-1	HPC	B	0
B1804190010001-01-1-2	HPC	B	0
B1804190020001-01-1-1	HPC	B	0
B1804190030001-1-1	HPC	B	0
B1804190040001-01-1-1	HPC	B	0
B1804190040001-01-1-2	HPC	B	0
B1804190040001-01-1-3	HPC	B	0
B1804190040001-01-1-4	HPC	B	0
B1804190050001-1-2	HPC	B	0
B1804240010001-2-2	HPC	B	0
B1804240010001-2-3	HPC	B	0
B1804240020001-2-1	HPC	B	0
B1804240030001-01-2-1	HPC	B	0
B1804240030001-01-2-2	HPC	B	0
B1804240040001-2-3	HPC	B	0
B1804240040001-2-4	HPC	B	0
B1805100010001-2-1	HPC	B	0
B1805100010001-2-2	HPC	B	0
B1805130020001-2-1	HPC	B	0
B1805130030001-2-1	HPC	B	0
B1805130040001-2-1	HPC	B	0
B1805130050001-2-1	HPC	B	0
B1805130050001-2-2	HPC	B	0
B1805130060001-2-1	HPC	B	0
B1805130070001-2-1	HPC	B	0
B1805150020001-2-1	HPC	B	0
B1805150040001-2-2	HPC	B	0
B1806030010001-1-1	HPC	B	0
B1806030020001-1-1	HPC	B	0
B1806030030001-1-1	HPC	B	0
B1806030050001-1-1	HPC	B	0
B1806050030001-2-1	HPC	B	0
B1809290050001-1-1	HPC	B	0
B1810020030002-1-1	HPC	B	0
B1810050010001-1-1	HPC	B	0
B1810050040001-1-1	HPC	B	0
B1810050050001-1-1	HPC	B	0
B1810050060001-1-2	HPC	B	0
B1810050070001-1-1	HPC	B	0
B1810050090001-1-1	HPC	B	0
B1810050090001-1-2	HPC	B	0
B1810070030001-1-1	HPC	B	0
B1810070070001-1-1	HPC	B	0
B1810070070001-1-2	HPC	B	0
B1810070080001-1-1	HPC	B	0
B1810070090001-1-1	HPC	B	0
B1810130040001-1-1	HPC	B	0
B1810150010001-1-1	HPC	B	0
B1810150010001-1-2	HPC	B	0
B1810150020001-1-1	HPC	B	0
B1810150020001-1-2	HPC	B	0
B1810150030001-1-1	HPC	B	0
B1810150030001-1-2	HPC	B	0
C1801150010001-01-1-1	HPC	C	0
C1801150010001-01-1-2	HPC	C	0
C1801150010001-01-1-3	HPC	C	0
C1801210020001-01-1-1	HPC	C	0
C1801210020001-01-1-2	HPC	C	0
C1801240010001-1-1	HPC	C	0
C1801310010001-1-1	HPC	C	0
C1801310040001-1-1	HPC	C	0
C1802040020002-1-1	HPC	C	0
C1802040030001-1-1	HPC	C	0
C1802040030001-1-2	HPC	C	0
C1802040040001-1-1	HPC	C	0
C1802070010001-1-1	HPC	C	0
C1802070020001-1-1	HPC	C	0
C1802070030001-1-2	HPC	C	0
C1802090010001-1-1	HPC	C	0
C1802090020001-01-1-1	HPC	C	0
C1802090020001-01-1-2	HPC	C	0
C1802110010001-1-1	HPC	C	0
C1802130010001-01-1-2	HPC	C	0
C1802270020001-1-1	HPC	C	0
C1802270020001-1-2	HPC	C	0
C1802270030001-1-2	HPC	C	0
C1803010030001-1-1	HPC	C	0
C1803010040001-1-4	HPC	C	0
C1803050010001-1-1	HPC	C	0
C1803050010001-1-2	HPC	C	0
C1803050020001-1-1	HPC	C	0
C1803050030001-1-1	HPC	C	0
C1803050040001-1-1	HPC	C	0
C1803050040001-1-2	HPC	C	0
C1803070010001-01-1-1	HPC	C	0
C1803070010001-01-1-2	HPC	C	0
C1803100010001-1-1	HPC	C	0
C1803100010001-1-2	HPC	C	0
C1803100020001-1-1	HPC	C	0
C1803120010001-1-1	HPC	C	0
C1803120030001-1-1	HPC	C	0
C1803120040001-1-1	HPC	C	0
C1803170030001-1-1	HPC	C	0
C1803170030001-1-2	HPC	C	0
C1804070070001-1-1	HPC	C	0
C1804100010002m-3-1	HPC	C	0
C1804100020001m-1-1	HPC	C	0
C1804100020001m-1-2	HPC	C	0
C1804100020001m-6-2	HPC	C	0
C1804100020001m-7-1	HPC	C	0
C1804100050001m-1-2	HPC	C	0
C1804100050001m-2-1	HPC	C	0
C1804100050001m-6-1	HPC	C	0
C1804100050001m-7-1	HPC	C	0
C1804100050001m-8-1	HPC	C	0
C1804100050001m-8-3	HPC	C	0
C1804160020001-01-1-1	HPC	C	0
C1804160030002-1-1	HPC	C	0
C1804160040001-1-1	HPC	C	0
C1804160040001-1-2	HPC	C	0
C1804160060001-1-1	HPC	C	0
C1804180010001m-1-1	HPC	C	0
C1804180010001m-2-1	HPC	C	0
C1804180010001m-2-2	HPC	C	0
C1804180010001m-3-1	HPC	C	0
C1804180010001m-5-1	HPC	C	0
C1804180040001m-1-1	HPC	C	0
C1804180040001m-2-1	HPC	C	0
C1804180040001m-9-1	HPC	C	0
C1804250010001m-7-1	HPC	C	0
C1804250020001m-1-1	HPC	C	0
C1804250020001m-5-1	HPC	C	0
C1804250020001m-6-2	HPC	C	0
C1804250020001m-7-1	HPC	C	0
C1805160010001-1-1	HPC	C	0
C1805160010001-2-1	HPC	C	0
C1805160020001-1-1	HPC	C	0
C1805160030001-2-1	HPC	C	0
C1805160040001-2-1	HPC	C	0
C1805160050001-1-1	HPC	C	0
C1805260010001-1-1	HPC	C	0
C1805260030001-1-2	HPC	C	0
C1805260030001-1-4	HPC	C	0
C1805260040001-1-1	HPC	C	0
C1806040010001-1-1	HPC	C	0
C1806040010001-1-2	HPC	C	0
C1806040040001-1-1	HPC	C	0
C1806040060001-1-1	HPC	C	0
C1806040060001-1-3	HPC	C	0
C1806060020001-1-1	HPC	C	0
C1806060030001-1-1	HPC	C	0
C1806060040001-1-1	HPC	C	0
C1806110010001-1-1	HPC	C	0
C1806110020001-1-1	HPC	C	0
C1806110030001-1-1	HPC	C	0
C1806110050001-1-1	HPC	C	0
C1806140010001-1-1	HPC	C	0
C1806140020001-01-1-1	HPC	C	0
C1806140030001-1-1	HPC	C	0
C1806210010001-1-1	HPC	C	0
C1806210020001-1-3	HPC	C	0
C1806210040001-1-1	HPC	C	0
C1806240010001-2-1	HPC	C	0
C1806300010001m-3-1	HPC	C	0
C1806300020001m-1-1	HPC	C	0
C1806300020001m-2-1	HPC	C	0
C1806300020001m-3-1	HPC	C	0
C1806300020001m-4-1	HPC	C	0
C1806300020001m-5-1	HPC	C	0
C1806300020001m-6-2	HPC	C	0
C1806300020001m-7-1	HPC	C	0
C1807180010001m-1-1	HPC	C	0
C1807200010002m-1-1	HPC	C	0
C1807200010002m-2-1	HPC	C	0
C1807200010002m-6-1	HPC	C	0
C1808050010001-1-1	HPC	C	0
C1808050010001-1-2	HPC	C	0
C1808050020001-1-1	HPC	C	0
C1808050020001-1-2	HPC	C	0
C1808070010001-1-1	HPC	C	0
C1808070020001-01-1-1	HPC	C	0
C1808070050001-1-1	HPC	C	0
C1808070060001-1-1	HPC	C	0
C1808090010001-1-1	HPC	C	0
C1808090010001-1-2	HPC	C	0
C1808090020001-1-1	HPC	C	0
C1808120020001-1-1	HPC	C	0
C1808140010001-1-1	HPC	C	0
C1808140020001-1-1	HPC	C	0
C1808140040001-1-1	HPC	C	0
C1808160020001-1-1	HPC	C	0
C1808220020001m-1-1	HPC	C	0
C1808220020001m-5-2	HPC	C	0
C1808220020001m-6-2	HPC	C	0
C1808220020001m-6-3	HPC	C	0
C1808220020001m-7-2	HPC	C	0
C1808240010001m-4-1	HPC	C	0
C1808240010001m-6-1	HPC	C	0
C1808240020001m-1-1	HPC	C	0
C1808240020001m-3-2	HPC	C	0
C1808240020001m-7-1	HPC	C	0
C1809030020001-1-1	HPC	C	0
B1709140009-1-1	PHC	B	1
B1709160009-1-1	PHC	B	1
B1709190009-1-1	PHC	B	1
B1709190010-1-1	PHC	B	1
B1709210007-01-1-2	PHC	B	1
B171125-0006-1-1	PHC	B	1
B1810150050001-1-1	PHC	B	1
C1801240040001-01-1-1	PHC	C	1
C1801240050001-01-1-4	PHC	C	1
C1802270040001-01-1-1	PHC	C	1
C1802270040001-01-1-3	PHC	C	1
C1802270050001-1-1	PHC	C	1
C18031400200012-1-1	PHC	C	1
C1803140030001-1-1	PHC	C	1
C18031400400013-1-1	PHC	C	1
C1803140050001-1-1	PHC	C	1
C1803190040001-1-1	PHC	C	1
C1804070080001-1-1	PHC	C	1
C1808050040001-1-2	PHC	C	1
C1808070100001-01-1-2	PHC	C	1
C1808160050001-1-1	PHC	C	1
C1808280020001m-2-1	PHC	C	1
B1709140008-1-1	PHC	B	0
B1709140010-1-1	PHC	B	0
B1709160011-1-2	PHC	B	0
B1709160012-1-1	PHC	B	0
B1709160012-1-2	PHC	B	0
B1709210005-1-1	PHC	B	0
B1709210006-01-1-1	PHC	B	0
B1709210007-01-1-1	PHC	B	0
B1709210008-01-1-1	PHC	B	0
B1709210008-01-1-2	PHC	B	0
B1709210011-1-1	PHC	B	0
B1709210012-1-1	PHC	B	0
B1709230010-1-3	PHC	B	0
B1709230013-1-1	PHC	B	0
B1709260008-1-1	PHC	B	0
B1709260008-1-2	PHC	B	0
B1709300007-1-1	PHC	B	0
B1709300008-1-1	PHC	B	0
B1709300009-1-1	PHC	B	0
B1710020009-1-1	PHC	B	0
B1710020011-1-1	PHC	B	0
B1710040002-1-1	PHC	B	0
B1710070008-1-1	PHC	B	0
B1710100008-02-1-1	PHC	B	0
B1710100008-02-1-2	PHC	B	0
B1710100009-01-1-1	PHC	B	0
B1710100010-1-1	PHC	B	0
B1710100011-1-1	PHC	B	0
B171125-0002-01-1-1	PHC	B	0
B171125-0004-01-1-1	PHC	B	0
B171125-0004-01-1-2	PHC	B	0
B171125-0007-1-2	PHC	B	0
B171125-0008-1-1	PHC	B	0
B1711280030001-1-1	PHC	B	0
B1711280050001-01-1-1	PHC	B	0
B1711280060001-1-1	PHC	B	0
B1711280070001-1-1	PHC	B	0
B1801100080001-1-1	PHC	B	0
B1804170010001-01-1-1	PHC	B	0
B1804170020001-1-1	PHC	B	0
B1804170030001-01-1-1	PHC	B	0
B1804170040001-01-1-1	PHC	B	0
B1804170040001-01-1-2	PHC	B	0
B1804170050001-1-1	PHC	B	0
B1804170060002-1-1	PHC	B	0
B1804190070001-1-3	PHC	B	0
B1806270010001-1-1	PHC	B	0
B1806270020001-1-1	PHC	B	0
B1806270020001-1-2	PHC	B	0
B1810020060001-1-1	PHC	B	0
B1810020080001-1-1	PHC	B	0
B1810130060001-1-1	PHC	B	0
B1810130060001-1-2	PHC	B	0
B1810130070001-1-1	PHC	B	0
B1810130080001-1-1	PHC	B	0
B1810150040001-1-2	PHC	B	0
B1810150040001-1-3	PHC	B	0
B1810150050001-1-2	PHC	B	0
B1810150050001-1-3	PHC	B	0
B1810150060001-1-1	PHC	B	0
B1810150070001-1-1	PHC	B	0
B1810150070001-1-2	PHC	B	0
B1810150070001-1-3	PHC	B	0
C1801150020002-1-1	PHC	C	0
C1801210040001-01-1-2	PHC	C	0
C1801210050001-1-1	PHC	C	0
C1801210050001-1-2	PHC	C	0
C1801240020001-1-1	PHC	C	0
C1801240030001-1-1	PHC	C	0
C1801240040001-01-1-2	PHC	C	0
C1801240050001-01-1-1	PHC	C	0
C1801240050001-01-1-2	PHC	C	0
C1801240050001-01-1-3	PHC	C	0
C1801240050001-01-1-5	PHC	C	0
C1801240060001-01-1-1	PHC	C	0
C1801240070001-1-1	PHC	C	0
C1801310060001-01-1-1	PHC	C	0
C1801310070002-1-1	PHC	C	0
C1801310080001-1-1	PHC	C	0
C1802110040001-1-1	PHC	C	0
C1802110050001-1-1	PHC	C	0
C1802110060001-01-1-1	PHC	C	0
C1802110060001-01-1-2	PHC	C	0
C1802110060001-01-1-3	PHC	C	0
C1802110070001-1-1	PHC	C	0
C1802110070001-1-2	PHC	C	0
C1802130030002-1-1	PHC	C	0
C1802130040001-1-1	PHC	C	0
C1802130040001-1-2	PHC	C	0
C1802130050001-01-1-1	PHC	C	0
C1802130060001-01-1-1	PHC	C	0
C1802130070001-1-1	PHC	C	0
C1802130070001-1-2	PHC	C	0
C1802130070001-1-3	PHC	C	0
C1802270040001-01-1-2	PHC	C	0
C1803010070001-01-1-1	PHC	C	0
C1803010070001-01-1-2	PHC	C	0
C1803120060001-1-1	PHC	C	0
C1803120080001-1-1	PHC	C	0
C1803140030001-1-2	PHC	C	0
C1803140030001-1-3	PHC	C	0
C1803140060001-1-1	PHC	C	0
C1803140060001-1-2	PHC	C	0
C1803170050001-1-1	PHC	C	0
C1803170060001-1-1	PHC	C	0
C1803170070001-1-1	PHC	C	0
C1803170070001-1-2	PHC	C	0
C1803170080001-1-2	PHC	C	0
C1803190010001-1-2	PHC	C	0
C1803190020001-1-1	PHC	C	0
C1803190030001-1-1	PHC	C	0
C1803190050001-1-1	PHC	C	0
C1803190050001-1-2	PHC	C	0
C1803190050001-1-3	PHC	C	0
C1803190070001-1-1	PHC	C	0
C1803190080001-1-1	PHC	C	0
C1803190090001-1-1	PHC	C	0
C1803190100001-1-1	PHC	C	0
C1803210030001-1-1	PHC	C	0
C1803210040001-1-1	PHC	C	0
C1803210060001-1-1	PHC	C	0
C1803210070001-1-1	PHC	C	0
C1803210070001-1-2	PHC	C	0
C1803210080001-1-1	PHC	C	0
C1803210090001-1-1	PHC	C	0
C1803210100001-1-1	PHC	C	0
C1803210100001-1-2	PHC	C	0
C1803210100001-1-3	PHC	C	0
C1803210110001-1-1	PHC	C	0
C1804070090001-1-1	PHC	C	0
C1804070100001-1-1	PHC	C	0
C1804070100001-1-2	PHC	C	0
C1804100040001m-4-1	PHC	C	0
C1804180030001m-4-1	PHC	C	0
C1804180030001m-9-1	PHC	C	0
C1805120100001-2-1	PHC	C	0
C1805120110002-2-1	PHC	C	0
C1806140040001-1-1	PHC	C	0
C1806140050001-1-1	PHC	C	0
C1806140050001-1-2	PHC	C	0
C1806140060001-1-1	PHC	C	0
C1806140070001-1-1	PHC	C	0
C1806140070001-1-2	PHC	C	0
C1806140080002-1-1	PHC	C	0
C1806140080002-1-2	PHC	C	0
C1806190020001-2-1	PHC	C	0
C1806190030001-2-1	PHC	C	0
C1806190030001-2-2	PHC	C	0
C1806190040001-2-1	PHC	C	0
C1806190040001-2-2	PHC	C	0
C1806190050001-2-1	PHC	C	0
C1806190050001-2-11	PHC	C	0
C1806190050001-2-5	PHC	C	0
C1806190050001-2-6	PHC	C	0
C1806190050001-2-7	PHC	C	0
C1806190050001-2-9	PHC	C	0
C1806190060001-2-1	PHC	C	0
C1806210070001-01-1-1	PHC	C	0
C1806210080001-01-1-1	PHC	C	0
C1806210090001-01-1-1	PHC	C	0
C1806240040001-2-3	PHC	C	0
C1806240050001-2-1	PHC	C	0
C1806240050001-2-3	PHC	C	0
C1806240060001-2-1	PHC	C	0
C1806240070001-2-2	PHC	C	0
C1806300030001m-3-3	PHC	C	0
C1806300030001m-4-3	PHC	C	0
C1807180030001m-1-2	PHC	C	0
C1807180030001m-3-2	PHC	C	0
C1808050040001-1-1	PHC	C	0
C1808050050001-01-1-1	PHC	C	0
C1808050050001-01-1-2	PHC	C	0
C1808050060001-01-1-1	PHC	C	0
C1808050060001-01-1-3	PHC	C	0
C1808050070001-01-1-3	PHC	C	0
C1808050080001-01-1-1	PHC	C	0
C1808050080001-01-1-3	PHC	C	0
C1808070070001-01-1-1	PHC	C	0
C1808070080001-01-1-1	PHC	C	0
C1808070090001-01-1-1	PHC	C	0
C1808070100001-01-1-1	PHC	C	0
C1808090040001-1-1	PHC	C	0
C1808090050001-1-1	PHC	C	0
C1808090060001-1-1	PHC	C	0
C1808090070001-1-3	PHC	C	0
C1808120030001-1-1	PHC	C	0
C1808120050001-1-1	PHC	C	0
C1808120060001-1-1	PHC	C	0
C1808120070001-1-1	PHC	C	0
C1808120080001-1-1	PHC	C	0
C1808140050001-1-1	PHC	C	0
C1808140060001-1-2	PHC	C	0
C1808140070001-1-1	PHC	C	0
C1808140080001-1-2	PHC	C	0
C1808140090001-1-2	PHC	C	0
C1808160030001-1-1	PHC	C	0
C1808160040001-1-1	PHC	C	0
C1808160060001-01-1-1	PHC	C	0
C1808160060001-01-1-2	PHC	C	0
C1808160070001-1-1	PHC	C	0
C1808160070001-1-2	PHC	C	0
C1808160070001-1-3	PHC	C	0
C1808220030001m-1-1	PHC	C	0
C1808220030001m-2-2	PHC	C	0
C1808220030001m-3-1	PHC	C	0
C1808220030001m-5-1	PHC	C	0
C1808240030001m-2-1	PHC	C	0
C1808280020001m-1-1	PHC	C	0
C1808280020001m-3-1	PHC	C	0
C1808280020001m-4-1	PHC	C	0
B1708190013-01-1-1	PRC	B	1
B1709020011-1-1	PRC	B	1
B1709020012-01-1-1	PRC	B	1
B1709020012-01-1-2	PRC	B	1
B1709020013-1-1	PRC	B	1
B1709050003-1-1	PRC	B	1
B1709050004-1-1	PRC	B	1
B1709050008-1-1	PRC	B	1
B1709090010-01-1-2	PRC	B	1
B1709120007-1-1	PRC	B	1
B1709120008-1-1	PRC	B	1
B1710250007-01-1-2	PRC	B	1
B1711170003-1-1	PRC	B	1
B1712160040001-1-2	PRC	B	1
B1801060040001-1-1	PRC	B	1
B1801060050001-1-1	PRC	B	1
B1802040010001-1-1	PRC	B	1
B1802040020001-1-2	PRC	B	1
B1802080030002-1-1	PRC	B	1
B1805100010001-1-1	PRC	B	1
B1805100050001-1-1	PRC	B	1
B1805100050001-1-2	PRC	B	1
B1805100060001-1-1	PRC	B	1
B1805150010001-1-1	PRC	B	1
B1805150050001-1-1	PRC	B	1
B1805210030001-01-1-1	PRC	B	1
B1805210050001-1-1	PRC	B	1
B1805270060001-01-1-1	PRC	B	1
B1806250020001-1-1	PRC	B	1
C1802070050001-1-2	PRC	C	1
C1802070080001-1-1	PRC	C	1
C1802090070001-01-1-1	PRC	C	1
C1802090080001-1-1	PRC	C	1
C1803050050001-1-1	PRC	C	1
C1803050070001-01-1-1	PRC	C	1
C1803070040001-1-2	PRC	C	1
C1803070070001-1-1	PRC	C	1
C1804210010001-1-1	PRC	C	1
C1804210060001-01-1-2	PRC	C	1
C1804210070001-1-1	PRC	C	1
C1804210080001-1-1	PRC	C	1
C1804210090001-01-1-1	PRC	C	1
C1804210090001-01-1-2	PRC	C	1
C1804230030001m-7-1	PRC	C	1
C1804250030001m-7-1	PRC	C	1
C1804290020001-1-1	PRC	C	1
C1804290060001-1-2	PRC	C	1
C1804290080001-1-3	PRC	C	1
C1805020010001-2-1	PRC	C	1
C1805020020001-2-1	PRC	C	1
C1805020030001-01-2-1	PRC	C	1
C1805020050001-01-2-2	PRC	C	1
C1805090040001-2-1	PRC	C	1
C1805090080001-2-3	PRC	C	1
C1805120080001-1-1	PRC	C	1
C1805120090001-1-1	PRC	C	1
C1805120100001-1-1	PRC	C	1
C1805140020001-1-1	PRC	C	1
C1805140030001-1-1	PRC	C	1
C1805140030003-1-1	PRC	C	1
C1805140040001-1-1	PRC	C	1
C1805140050001-1-1	PRC	C	1
C1805140060001-1-1	PRC	C	1
C1805140070001-1-1	PRC	C	1
C1805160060001-1-1	PRC	C	1
C1805190020001-1-1	PRC	C	1
C1805190040001-1-1	PRC	C	1
C1805190050001-1-1	PRC	C	1
C1805190060001-01-1-1	PRC	C	1
C1805190060001-01-1-2	PRC	C	1
C1805230040001-1-1	PRC	C	1
C1805230060001-1-1	PRC	C	1
C1805230080001-1-1	PRC	C	1
C1805260060001-1-1	PRC	C	1
C1806020020001-1-1	PRC	C	1
C1806060050001-01-1-1	PRC	C	1
C1806060050001-01-1-2	PRC	C	1
C1806060060001-1-1	PRC	C	1
C18060600700012-1-1	PRC	C	1
C1806060080001-1-1	PRC	C	1
C1806110080001-1-1	PRC	C	1
C1806190060001-1-1	PRC	C	1
C1806190070001-1-1	PRC	C	1
C1806240010001-1-1	PRC	C	1
B1709020008-1-1	PRC	B	0
B1709020010-1-1	PRC	B	0
B1709020013-1-2	PRC	B	0
B1709050005-1-1	PRC	B	0
B1709050005-1-2	PRC	B	0
B1709050006-01-1-1	PRC	B	0
B1709050006-01-1-2	PRC	B	0
B1709050006-01-1-3	PRC	B	0
B1709050007-1-1	PRC	B	0
B1709050008-1-2	PRC	B	0
B1709050011-1-1	PRC	B	0
B1709070002-1-1	PRC	B	0
B1709070003-1-1	PRC	B	0
B1709070005-1-1	PRC	B	0
B1709070006-1-1	PRC	B	0
B1709070007-1-1	PRC	B	0
B1709090006-1-1	PRC	B	0
B1709090008-01-1-1	PRC	B	0
B1709090009-01-1-1	PRC	B	0
B1709090010-01-1-1	PRC	B	0
B1709120006-01-1-1	PRC	B	0
B1710250004-01-1-1	PRC	B	0
B1710250004-01-1-2	PRC	B	0
B1710250006-1-1	PRC	B	0
B1710250007-01-1-1	PRC	B	0
B1710250007-01-1-3	PRC	B	0
B1710250008-1-1	PRC	B	0
B1710250008-1-2	PRC	B	0
B1711170002-1-1	PRC	B	0
B1711170010-01-1-1	PRC	B	0
B1711170010-01-1-2	PRC	B	0
B1711170011-01-1-1	PRC	B	0
B1711170011-01-1-2	PRC	B	0
B1712070010001-1-1	PRC	B	0
B1712070020001-1-1	PRC	B	0
B1712070040001-01-1-1	PRC	B	0
B1712070040001-01-1-2	PRC	B	0
B1712070050001-1-1	PRC	B	0
B1712070050001-1-2	PRC	B	0
B1712070060001-01-1-1	PRC	B	0
B1712070060001-01-1-2	PRC	B	0
B1712070060001-01-1-3	PRC	B	0
B1712070060001-01-1-4	PRC	B	0
B1712070070001-1-1	PRC	B	0
B1712070080001-01-1-1	PRC	B	0
B1712070080001-01-1-2	PRC	B	0
B1712070090001-1-1	PRC	B	0
B1712120010002-1-1	PRC	B	0
B1712120020001-1-1	PRC	B	0
B1712120020001-1-2	PRC	B	0
B1712120020001-1-3	PRC	B	0
B1712120030001-1-1	PRC	B	0
B1712120040001-1-2	PRC	B	0
B1712120060001-1-1	PRC	B	0
B1712120060001-1-2	PRC	B	0
B1712120070001-1-1	PRC	B	0
B1712120080001-01-1-1	PRC	B	0
B1712120100001-01-1-1	PRC	B	0
B1712140010002-1-1	PRC	B	0
B1712140020001-1-1	PRC	B	0
B1712140030001-1-1	PRC	B	0
B1712140040001-1-1	PRC	B	0
B1712160030001-1-1	PRC	B	0
B1712160040001-1-1	PRC	B	0
B1712160050001-1-1	PRC	B	0
B1712160060001-1-1	PRC	B	0
B1712160060001-1-2	PRC	B	0
B1712160070001-1-1	PRC	B	0
B1712160070001-1-2	PRC	B	0
B1712160080001-1-1	PRC	B	0
B1712160090001-1-1	PRC	B	0
B1712160100001-1-1	PRC	B	0
B1712230010001-1-1	PRC	B	0
B1712230020001-1-1	PRC	B	0
B1712230030001-01-1-1	PRC	B	0
B1712230030001-01-1-2	PRC	B	0
B1712230040001-1-1	PRC	B	0
B1712230050001-01-1-1	PRC	B	0
B1712230050001-01-1-2	PRC	B	0
B1712230060001-1-1	PRC	B	0
B1712230070001-01-1-1	PRC	B	0
B1712230070001-01-1-2	PRC	B	0
B1712280030001-1-1	PRC	B	0
B1712280040001-1-1	PRC	B	0
B1712300010001-1-1	PRC	B	0
B1712300020001-1-1	PRC	B	0
B1712300030001-1-1	PRC	B	0
B1712300030001-1-2	PRC	B	0
B1712300040001-1-1	PRC	B	0
B1712300050001-1-1	PRC	B	0
B1801060040001-1-2	PRC	B	0
B1801060060001-1-1	PRC	B	0
B1801060060001-1-2	PRC	B	0
B1801060070001-1-1	PRC	B	0
B1801060070001-1-2	PRC	B	0
B1801060080001-1-1	PRC	B	0
B1801190010002-1-1	PRC	B	0
B1801190020001-01-1-1	PRC	B	0
B1801190030001-1-1	PRC	B	0
B1801190040001-01-1-1	PRC	B	0
B1801190040001-01-1-2	PRC	B	0
B1801190040001-01-1-3	PRC	B	0
B1801220050002-1-1	PRC	B	0
B1801220050002-1-2	PRC	B	0
B1801220050002-1-3	PRC	B	0
B1802040020001-1-1	PRC	B	0
B1802040020001-1-3	PRC	B	0
B1802040030001-1-1	PRC	B	0
B1802040040001-1-1	PRC	B	0
B1802040050001-1-1	PRC	B	0
B1802080010001-01-1-1	PRC	B	0
B1802080020001-1-2	PRC	B	0
B1802080050003-01-1-1	PRC	B	0
B1805100020001-1-1	PRC	B	0
B1805100030001-1-1	PRC	B	0
B1805100040001-1-1	PRC	B	0
B1805150020001-1-1	PRC	B	0
B1805150030001-1-1	PRC	B	0
B1805150030001-1-2	PRC	B	0
B1805150040001s-1-1	PRC	B	0
B1805150060001-1-1	PRC	B	0
B1805210010001-1-1	PRC	B	0
B1805210020001-1-1	PRC	B	0
B1805210020001-1-2	PRC	B	0
B1805210040001-01-1-1	PRC	B	0
B1805210040003-1-1	PRC	B	0
B1805210070001-1-1	PRC	B	0
B1805270010001-1-1	PRC	B	0
B1805270020001-1-1	PRC	B	0
B1805270030001-1-1	PRC	B	0
B1805270040001-1-1	PRC	B	0
B1805270050001-01-1-1	PRC	B	0
B1805270050001-01-1-2	PRC	B	0
B1805270060001-01-1-3	PRC	B	0
B1807010010001-1-1	PRC	B	0
B1807010020001-1-1	PRC	B	0
B1807010030001-1-1	PRC	B	0
B1807010040001-1-1	PRC	B	0
B1807010050001-1-1	PRC	B	0
C1802040060001-1-1	PRC	C	0
C1802040070001-1-1	PRC	C	0
C1802040080001-1-1	PRC	C	0
C1802070040001-01-1-1	PRC	C	0
C1802070040001-01-1-2	PRC	C	0
C1802070050001-1-1	PRC	C	0
C1802070060002-1-1	PRC	C	0
C1802070060002-1-2	PRC	C	0
C1802070070001-1-1	PRC	C	0
C1802070070001-1-2	PRC	C	0
C1802090030001-1-1	PRC	C	0
C1802090040001-1-1	PRC	C	0
C1802090040001-1-2	PRC	C	0
C1803050050001-1-2	PRC	C	0
C1803050050001-1-3	PRC	C	0
C18030500600013-1-1	PRC	C	0
C1803070030001-1-1	PRC	C	0
C1803070040001-1-1	PRC	C	0
C1803070040001-1-3	PRC	C	0
C1803070050001-01-1-1	PRC	C	0
C1803070050001-01-1-2	PRC	C	0
C1803070060001-1-1	PRC	C	0
C1803070060001-1-2	PRC	C	0
C1804210030001-1-1	PRC	C	0
C1804210040001-1-1	PRC	C	0
C1804210040001-1-2	PRC	C	0
C1804210050001-1-1	PRC	C	0
C1804210060001-01-1-1	PRC	C	0
C1804210060001-01-1-3	PRC	C	0
C1804210060001-01-1-4	PRC	C	0
C1804210070001-1-2	PRC	C	0
C1804210070001-1-3	PRC	C	0
C1804210100001-1-1	PRC	C	0
C1804230020002m-2-1	PRC	C	0
C1804230030001m-1-1	PRC	C	0
C1804230030001m-3-1	PRC	C	0
C1804230030001m-4-1	PRC	C	0
C1804250030001m-1-1	PRC	C	0
C1804250030001m-1-2	PRC	C	0
C1804250030001m-2-1	PRC	C	0
C1804250030001m-4-1	PRC	C	0
C1804250030001m-5-1	PRC	C	0
C1804250030001m-6-1	PRC	C	0
C1804250030001m-8-1	PRC	C	0
C1804250040001m-1-1	PRC	C	0
C1804250040001m-5-1	PRC	C	0
C1804250040001m-8-1	PRC	C	0
C1804250040001m-9-1	PRC	C	0
C1804290030001-1-1	PRC	C	0
C1804290040001-1-1	PRC	C	0
C1804290040001-1-2	PRC	C	0
C1804290050001-1-1	PRC	C	0
C1804290050001-1-3	PRC	C	0
C1804290060001-1-1	PRC	C	0
C1804290070001-1-1	PRC	C	0
C1804290070001-1-2	PRC	C	0
C1804290080001-1-1	PRC	C	0
C1804290080001-1-2	PRC	C	0
C1805020050001-01-2-1	PRC	C	0
C1805020060001-01-2-1	PRC	C	0
C1805020060001-01-2-2	PRC	C	0
C1805020070001-2-1	PRC	C	0
C1805090030003-2-1	PRC	C	0
C1805090050001-2-1	PRC	C	0
C1805090070001-01-2-1	PRC	C	0
C1805090080001-2-1	PRC	C	0
C1805090080001-2-2	PRC	C	0
C1805120070001-1-1	PRC	C	0
C1805120090001-1-2	PRC	C	0
C1805120090001-1-3	PRC	C	0
C1805120090001-1-4	PRC	C	0
C1805120090001-1-5	PRC	C	0
C1805120110002-1-1	PRC	C	0
C1805160070001-1-1	PRC	C	0
C1805190010001-1-1	PRC	C	0
C1805190030001-1-1	PRC	C	0
C1805230050001-1-1	PRC	C	0
C1805230070001-1-1	PRC	C	0
C1805260050001-1-1	PRC	C	0
C1805260050001-1-2	PRC	C	0
C1805260050001-1-3	PRC	C	0
C1805260060001-1-2	PRC	C	0
C1805260080001-01-1-1	PRC	C	0
C1805260080001-01-1-2	PRC	C	0
C1806020030001-1-1	PRC	C	0
C1806020040001-1-1	PRC	C	0
C1806020060001-1-1	PRC	C	0
C1806060090001-1-1	PRC	C	0
C1806110060001-1-1	PRC	C	0
C1806110070001-1-1	PRC	C	0
C1806110090001-1-1	PRC	C	0
C1806110090001-1-2	PRC	C	0
C1806240020001-1-1	PRC	C	0
C1806240030001-1-1	PRC	C	0
C1806240040001-1-1	PRC	C	0
C1806240070001-1-1	PRC	C	0
B1712050010002-1-1	TE	B	1
B1712050020001-1-1	TE	B	1
B1712050030001-1-1	TE	B	1
B1712050050001-1-1	TE	B	1
B1712050070001-1-1	TE	B	1
B1801240010001-1-1	TE	B	1
B1801240020001-1-1	TE	B	1
B1801240030001-1-1	TE	B	1
B1801240030001-1-2	TE	B	1
B1801240050001-1-1	TE	B	1
B1801260040001-1-1	TE	B	1
B1803200010001-1-1	TE	B	1
B1803200020001-1-1	TE	B	1
B1803200030001-1-1	TE	B	1
B1803200050001-1-1	TE	B	1
B1803200060001-1-1	TE	B	1
B1803220020001-1-1	TE	B	1
B1803220030001-1-1	TE	B	1
B1803220050001-1-2	TE	B	1
B1803220080001-1-1	TE	B	1
B1804060010001-1-1	TE	B	1
B1804060030001-1-1	TE	B	1
B1804060040001-1-1	TE	B	1
B1804240010001-1-1	TE	B	1
B1804240020001-1-1	TE	B	1
B1804240030001-01-1-1	TE	B	1
B1804240030001-01-1-2	TE	B	1
B1804240040001-1-1	TE	B	1
B1805130020001-1-2	TE	B	1
B1805130030001-1-2	TE	B	1
B1805130040001-1-1	TE	B	1
B1805310030001-1-1	TE	B	1
B1805310040001-1-3	TE	B	1
B1805310050001-1-2	TE	B	1
B1806050020001-1-1	TE	B	1
B1806050030001-1-1	TE	B	1
C1805090080001-1-2	TE	C	1
C1805120030001-1-1	TE	C	1
C1805120050001-1-1	TE	C	1
C1901120020001-1-1	TE	C	1
C1901120030001-1-1	TE	C	1
C1901150020001-1-1	TE	C	1
C1901150050001-1-1	TE	C	1
C1901170010001-1-1	TE	C	1
C1901170020001-1-2	TE	C	1
C1901170040001-1-2	TE	C	1
C1901230080001_mrg-1-1	TE	C	1
B1712050040001-1-1	TE	B	0
B1712050060002-1-1	TE	B	0
B1712050070001-1-2	TE	B	0
B1712050090001-1-1	TE	B	0
B1712100090002-1-1	TE	B	0
B171210050001-1-1	TE	B	0
B171210060001-1-1	TE	B	0
B171210070002-1-1	TE	B	0
B1801240040001-1-1	TE	B	0
B1801260010001-1-1	TE	B	0
B1801260020001-1-1	TE	B	0
B1801260030001-1-1	TE	B	0
B1801260030001-1-2	TE	B	0
B1801260040001-1-2	TE	B	0
B1801280030001-01-1-1	TE	B	0
B1801280040001-1-1	TE	B	0
B1801280040001-1-2	TE	B	0
B1801280040001-1-4	TE	B	0
B1802020050001-1-1	TE	B	0
B1802020050001-1-2	TE	B	0
B1802020060001-1-1	TE	B	0
B1802020070001-1-1	TE	B	0
B1802060030001-1-1	TE	B	0
B1802060050001-1-1	TE	B	0
B1802060060001-1-1	TE	B	0
B1802060070001-01-1-1	TE	B	0
B1802100010001-1-1	TE	B	0
B1802100020001-1-1	TE	B	0
B1802100030001-1-1	TE	B	0
B1802100040003-1-1	TE	B	0
B1802100090001-01-1-1	TE	B	0
B1802100100001-01-1-1	TE	B	0
B1802260020001-1-1	TE	B	0
B1802260040001-1-1	TE	B	0
B1802260040001-1-2	TE	B	0
B1803200040001-1-1	TE	B	0
B1803220010001-01-1-1	TE	B	0
B1803220050001-1-1	TE	B	0
B1803220060001-01-1-1	TE	B	0
B1803220070001-01-1-1	TE	B	0
B1803220070001-01-1-2	TE	B	0
B1803220070001-01-1-3	TE	B	0
B1804060020001-1-1	TE	B	0
B1804060050001-1-1	TE	B	0
B1804060070001-1-1	TE	B	0
B1805130020001-1-1	TE	B	0
B1805130030001-1-1	TE	B	0
B1805130040001-1-2	TE	B	0
B1805130060001-1-1	TE	B	0
B1805130070001-1-1	TE	B	0
B1805310010001-1-1	TE	B	0
B1805310010001-1-2	TE	B	0
B1805310020001-1-1	TE	B	0
B1805310060001-1-1	TE	B	0
B1806050010001-1-1	TE	B	0
B1806050040001-1-1	TE	B	0
B1806050050001-1-2	TE	B	0
B1806050060001-1-1	TE	B	0
B1806290010001-1-1	TE	B	0
B1806290020001-1-1	TE	B	0
B1806290040001-1-1	TE	B	0
B1806290040001-1-2	TE	B	0
C1805090010001-1-1	TE	C	0
C1805090030003-1-1	TE	C	0
C1805090040001-1-1	TE	C	0
C1805090050001-1-1	TE	C	0
C1805090070001-01-1-1	TE	C	0
C1805090070001-01-1-2	TE	C	0
C1805090080001-1-1	TE	C	0
C1805090080001-1-3	TE	C	0
C1805120010001-1-1	TE	C	0
C1805120020001-1-1	TE	C	0
C1805120030001-1-2	TE	C	0
C1805120030001-1-3	TE	C	0
C1805120040001-1-1	TE	C	0
C1805120060001-1-1	TE	C	0
C1805120060001-1-2	TE	C	0
C1901120010001-1-1	TE	C	0
C1901120020001-1-2	TE	C	0
C1901120040001-1-2	TE	C	0
C1901120050001-1-1	TE	C	0
C1901150010001-1-1	TE	C	0
C1901150030001-1-1	TE	C	0
C1901150030001-1-2	TE	C	0
C1901150040001-1-1	TE	C	0
C1901150050001-1-2	TE	C	0
C1901150060001-1-1	TE	C	0
C1901170020001-1-1	TE	C	0
C1901170030001-1-1	TE	C	0
C1901170030001-1-2	TE	C	0
C1901170030001-1-3	TE	C	0
C1901170040001-1-1	TE	C	0
C1901170040001-1-4	TE	C	0
C1901170050001_mrg-1-1	TE	C	0
C1901170050001_mrg-1-2	TE	C	0
C1901170060001-1-1	TE	C	0
C1901170060001-1-3	TE	C	0
C1901190010001-1-2	TE	C	0
C1901190010001-1-3	TE	C	0
C1901190010001-1-4	TE	C	0
C1901190020001-1-2	TE	C	0
C1901190020001-1-3	TE	C	0
C1901190030001-1-1	TE	C	0
C1901190030001-1-2	TE	C	0
C1901190040001-1-1	TE	C	0
C1901190040001-1-2	TE	C	0
C1901190050001-1-1	TE	C	0
C1901190050001-1-2	TE	C	0
C1901190050001-1-3	TE	C	0
C1901190060001-1-1	TE	C	0
C1901190060001-1-2	TE	C	0
C1901190060001-1-3	TE	C	0
C1901230010001-1-1	TE	C	0
C1901230050001-1-1	TE	C	0
C1901230060001-1-1	TE	C	0
C1901230070001-1-1	TE	C	0
C1901230080001_mrg-1-3	TE	C	0
C1901230090001-1-1	TE	C	0
C1901230090001-1-2	TE	C	0
C1901230090001-1-4	TE	C	0
C1901230100001-1-1	TE	C	0

## Sheet: Fig 3
Fig 3a. A PRC neuron showing the co-location effect on item-cue selective activities.
Cell Name: C1805140030001-1-1
Time from item-cue onset (ms)		-200	-199	-198	-197	-196	-195	-194	-193	-192	-191	-190	-189	-188	-187	-186	-185	-184	-183	-182	-181	-180	-179	-178	-177	-176	-175	-174	-173	-172	-171	-170	-169	-168	-167	-166	-165	-164	-163	-162	-161	-160	-159	-158	-157	-156	-155	-154	-153
I-A	SDF (Hz)	2.72593	2.70169	2.67452	2.64449	2.61171	2.57626	2.53827	2.49786	2.45516	2.4103	2.36343	2.31468	2.26422	2.21221	2.15879	2.10413	2.04839	1.99173	1.93431	1.87629	1.81784	1.7591	1.70022	1.64136	1.58265	1.52424	1.46626	1.40883	1.35208	1.29611	1.24104	1.18696	1.13398	1.08217	1.03162	0.982395	0.934563	0.888182	0.843304	0.799973	0.758228	0.718103	0.679622	0.642809	0.607679	0.574243	0.542509	0.512479
I-A	90% CI (from)	2.72591	2.70167	2.6745	2.64447	2.61168	2.57623	2.53823	2.49782	2.45511	2.41024	2.36336	2.31461	2.26414	2.21212	2.15869	2.10402	2.04826	1.99159	1.93416	1.87613	1.81766	1.7589	1.70001	1.64113	1.5824	1.52397	1.46597	1.40852	1.35174	1.29575	1.24065	1.18655	1.13354	1.0817	1.03112	0.981871	0.93401	0.8876	0.842693	0.799334	0.75756	0.717406	0.678899	0.642058	0.606902	0.573441	0.541683	0.51163
I-A	90% CI (to)	3.06667	3.04223	3.01478	2.98437	2.95109	2.91502	2.87625	2.83489	2.79104	2.74483	2.69639	2.64583	2.59332	2.53897	2.48296	2.42542	2.36651	2.3064	2.24523	2.18317	2.12039	2.05703	1.99327	1.92926	1.86515	1.8011	1.73726	1.67377	1.61078	1.54842	1.48682	1.42611	1.36642	1.30785	1.25052	1.19452	1.13996	1.08691	1.03547	0.985711	0.9377	0.891503	0.847178	0.804776	0.764343	0.725922	0.689547	0.655251
I-B	SDF (Hz)	2.75042	2.78955	2.82825	2.86642	2.90391	2.9406	2.97634	3.01101	3.04446	3.07657	3.10719	3.13619	3.16345	3.18883	3.21222	3.2335	3.25255	3.26927	3.28355	3.29532	3.30447	3.31095	3.31467	3.31559	3.31365	3.30882	3.30106	3.29037	3.27672	3.26013	3.24061	3.21818	3.19287	3.16473	3.13382	3.10018	3.0639	3.02506	2.98374	2.94005	2.89408	2.84594	2.79577	2.74367	2.68977	2.63421	2.57713	2.51865
I-B	90% CI (from)	2.23291	2.25854	2.28406	2.30938	2.33441	2.35906	2.38326	2.40689	2.42988	2.45213	2.47354	2.49403	2.5135	2.53187	2.54904	2.56493	2.57946	2.59254	2.6041	2.61407	2.62237	2.62895	2.63373	2.63668	2.63772	2.63683	2.63396	2.62908	2.62215	2.61317	2.6021	2.58895	2.57371	2.55639	2.537	2.51555	2.49207	2.46659	2.43914	2.40978	2.37855	2.3455	2.31071	2.27424	2.23615	2.19654	2.15547	2.11305
I-B	90% CI (to)	2.78086	2.80382	2.8271	2.85058	2.87414	2.89765	2.92099	2.94403	2.96663	2.98868	3.01003	3.03057	3.05017	3.0687	3.08604	3.10208	3.11671	3.12982	3.1413	3.15106	3.159	3.16505	3.16912	3.17114	3.17105	3.16879	3.1643	3.15755	3.14849	3.13711	3.12338	3.10729	3.08884	3.06803	3.04486	3.01937	2.99158	2.96152	2.92923	2.89477	2.85818	2.81954	2.77891	2.73636	2.69199	2.64586	2.59809	2.54875
II-A	SDF (Hz)	0.194276	0.20783	0.222082	0.237039	0.252709	0.269097	0.286206	0.304036	0.322585	0.341849	0.361819	0.382485	0.403833	0.425845	0.4485	0.471774	0.495639	0.520064	0.545013	0.570448	0.596325	0.622599	0.649219	0.676133	0.703284	0.730612	0.758054	0.785545	0.813016	0.840398	0.867616	0.894597	0.921265	0.947543	0.973353	0.998617	1.02326	1.0472	1.07036	1.09266	1.11404	1.13441	1.15372	1.17189	1.18885	1.20456	1.21895	1.23197
II-A	90% CI (from)	0.194276	0.20783	0.222082	0.237039	0.252709	0.269097	0.286206	0.304036	0.322585	0.341849	0.361819	0.382485	0.403833	0.425845	0.4485	0.471774	0.495639	0.520064	0.545013	0.570448	0.596325	0.622599	0.649219	0.676133	0.703284	0.730612	0.758054	0.785545	0.813016	0.840398	0.867616	0.894597	0.921265	0.947543	0.973353	0.998617	1.02326	1.0472	1.07036	1.09266	1.11404	1.13441	1.15372	1.17189	1.18885	1.20456	1.21895	1.23197
II-A	90% CI (to)	0.388552	0.415661	0.444163	0.474077	0.505417	0.538193	0.572411	0.608072	0.64517	0.683698	0.723639	0.76497	0.807666	0.851689	0.896999	0.943548	0.991279	1.04013	1.09003	1.1409	1.19265	1.2452	1.29844	1.35227	1.40657	1.46122	1.51611	1.57109	1.62603	1.6808	1.73523	1.78919	1.84253	1.89509	1.94671	1.99723	2.04651	2.09439	2.14071	2.18532	2.22807	2.26883	2.30744	2.34377	2.37771	2.40912	2.4379	2.46394
II-B	SDF (Hz)	0.423476	0.402838	0.38294	0.3638	0.345437	0.327868	0.311107	0.295166	0.280055	0.265784	0.25236	0.239788	0.228075	0.217222	0.207233	0.19811	0.189854	0.182465	0.175944	0.170291	0.165504	0.161583	0.158528	0.156338	0.155012	0.15455	0.15495	0.156212	0.158337	0.161322	0.165168	0.169874	0.17544	0.181864	0.189145	0.197281	0.206269	0.216107	0.226791	0.238315	0.250673	0.263857	0.27786	0.292669	0.308273	0.324656	0.341803	0.359694
II-B	90% CI (from)	0.423444	0.402812	0.382917	0.363781	0.345422	0.327856	0.311097	0.295157	0.280048	0.265778	0.252355	0.239785	0.228072	0.217219	0.207231	0.198109	0.189853	0.182464	0.175943	0.17029	0.165503	0.161583	0.158528	0.156338	0.155012	0.15455	0.15495	0.156212	0.158337	0.161322	0.165168	0.169874	0.17544	0.181864	0.189145	0.197281	0.206269	0.216107	0.226791	0.238315	0.250673	0.263857	0.27786	0.292669	0.308273	0.324656	0.341803	0.359694
II-B	90% CI (to)	0.829271	0.789593	0.75123	0.714236	0.678661	0.644547	0.611936	0.580862	0.551355	0.523444	0.49715	0.472495	0.449495	0.428165	0.408515	0.390555	0.374292	0.359732	0.34688	0.33574	0.326314	0.318604	0.312614	0.308343	0.305791	0.30496	0.305849	0.30846	0.312792	0.318846	0.326621	0.336117	0.347334	0.360269	0.37492	0.391284	0.409355	0.429127	0.450593	0.473741	0.49856	0.525034	0.553143	0.582868	0.614181	0.647055	0.681455	0.717342
III-A	SDF (Hz)	1.88413	1.87823	1.87226	1.86624	1.86019	1.85412	1.84805	1.84199	1.83597	1.82999	1.82406	1.81818	1.81237	1.80663	1.80095	1.79534	1.78978	1.78427	1.77879	1.77334	1.7679	1.76244	1.75694	1.75137	1.74571	1.73992	1.73397	1.72782	1.72145	1.7148	1.70784	1.70052	1.69281	1.68467	1.67604	1.6669	1.6572	1.6469	1.63596	1.62436	1.61205	1.59901	1.58521	1.57062	1.55523	1.53902	1.52197	1.50409
III-A	90% CI (from)	1.85523	1.84951	1.84379	1.83806	1.83237	1.82671	1.8211	1.81556	1.81009	1.8047	1.7994	1.7942	1.78909	1.78407	1.77915	1.7743	1.76953	1.76482	1.76015	1.75551	1.75087	1.74621	1.74151	1.73674	1.73185	1.72683	1.72163	1.71622	1.71055	1.70459	1.69829	1.69161	1.68452	1.67696	1.66889	1.66028	1.65109	1.64126	1.63078	1.6196	1.60769	1.59502	1.58157	1.56731	1.55222	1.53629	1.5195	1.50185
III-A	90% CI (to)	2.76124	2.754	2.74661	2.73911	2.73158	2.72407	2.71666	2.70941	2.70239	2.69567	2.68931	2.68337	2.6779	2.67296	2.6686	2.66484	2.66173	2.65927	2.65747	2.65635	2.65588	2.65604	2.65681	2.65814	2.65997	2.66224	2.66488	2.6678	2.6709	2.67409	2.67725	2.68026	2.68302	2.68538	2.68722	2.68841	2.68882	2.68831	2.68675	2.68402	2.68	2.67455	2.66759	2.65899	2.64866	2.63652	2.62249	2.6065
III-B	SDF (Hz)	1.3865	1.3616	1.33547	1.30821	1.27991	1.25065	1.22053	1.18965	1.15811	1.12599	1.09339	1.06041	1.02715	0.993679	0.960102	0.9265	0.892957	0.859553	0.826365	0.793466	0.760925	0.728806	0.697172	0.666077	0.635574	0.60571	0.576527	0.548065	0.520357	0.493433	0.467316	0.442029	0.417587	0.394004	0.371288	0.349443	0.328473	0.308375	0.289144	0.270773	0.253253	0.236569	0.220707	0.205651	0.191382	0.17788	0.165122	0.153088
III-B	90% CI (from)	1.3865	1.3616	1.33547	1.30821	1.27991	1.25065	1.22053	1.18965	1.15811	1.12599	1.09339	1.06041	1.02715	0.993679	0.960102	0.9265	0.892957	0.859553	0.826365	0.793466	0.760925	0.728806	0.697172	0.666077	0.635574	0.60571	0.576527	0.548065	0.520357	0.493433	0.467316	0.442029	0.417587	0.394004	0.371288	0.349443	0.328473	0.308375	0.289144	0.270773	0.253253	0.236569	0.220707	0.205651	0.191382	0.17788	0.165122	0.153088
III-B	90% CI (to)	2.77301	2.7232	2.67095	2.61642	2.55981	2.50129	2.44106	2.3793	2.31621	2.25197	2.18678	2.12083	2.05429	1.98736	1.9202	1.853	1.78591	1.71911	1.65273	1.58693	1.52185	1.45761	1.39434	1.33215	1.27115	1.21142	1.15305	1.09613	1.04071	0.986865	0.934633	0.884058	0.835175	0.788008	0.742575	0.698887	0.656946	0.61675	0.578288	0.541547	0.506505	0.473137	0.441414	0.411302	0.382764	0.355759	0.330245	0.306175
IV-A	SDF (Hz)	1.10529	1.08038	1.05526	1.03003	1.00479	0.979646	0.954704	0.930066	0.905831	0.882097	0.858961	0.836513	0.814845	0.794042	0.774186	0.755356	0.737626	0.721066	0.705739	0.691708	0.679025	0.667743	0.657905	0.649551	0.642715	0.637425	0.633704	0.631571	0.631035	0.632105	0.63478	0.639055	0.64492	0.652358	0.66135	0.671868	0.68388	0.697351	0.712237	0.728493	0.746068	0.764907	0.78495	0.806134	0.828392	0.851654	0.875845	0.900891
IV-A	90% CI (from)	1.10528	1.08038	1.05526	1.03002	1.00478	0.979636	0.954693	0.930053	0.905817	0.882081	0.858943	0.836493	0.814823	0.794017	0.774159	0.755326	0.737593	0.72103	0.7057	0.691664	0.678978	0.667692	0.65785	0.649491	0.64265	0.637355	0.633629	0.63149	0.63095	0.632013	0.634682	0.638951	0.64481	0.652243	0.661229	0.671741	0.683747	0.697211	0.712091	0.728342	0.745911	0.764744	0.784782	0.805961	0.828214	0.851472	0.875659	0.900701
IV-A	90% CI (to)	2.18089	2.12934	2.07731	2.02504	1.97272	1.92058	1.86883	1.81768	1.76734	1.718	1.66988	1.62315	1.57802	1.53465	1.49321	1.45388	1.41681	1.38213	1.34999	1.32051	1.2938	1.26996	1.2491	1.23128	1.21657	1.20503	1.1967	1.19161	1.18978	1.19122	1.1959	1.20383	1.21495	1.22923	1.2466	1.26701	1.29035	1.31656	1.3455	1.37708	1.41117	1.44763	1.48631	1.52707	1.56974	1.61415	1.66012	1.70748
IV-B	SDF (Hz)	1.36431e-06	1.07893e-06	8.48542e-07	6.63306e-07	5.15023e-07	3.96874e-07	3.03209e-07	2.29358e-07	1.71477e-07	1.26411e-07	9.15817e-08	6.48869e-08	4.46222e-08	2.94099e-08	1.8142e-08	9.9312e-09	4.07057e-09	0	0	0	0	0	0	0	0	0	0	0	0	0	0	0	0	0	0	0	0	0	0	0	0	0	0	0	0	0	0	0
IV-B	90% CI (from)	1.36431e-06	1.07893e-06	8.48542e-07	6.63306e-07	5.15023e-07	3.96874e-07	3.03209e-07	2.29358e-07	1.71477e-07	1.26411e-07	9.15817e-08	6.48869e-08	4.46222e-08	2.94099e-08	1.8142e-08	9.9312e-09	4.07057e-09	0	0	0	0	0	0	0	0	0	0	0	0	0	0	0	0	0	0	0	0	0	0	0	0	0	0	0	0	0	0	0
IV-B	90% CI (to)	2.72863e-06	2.15787e-06	1.69708e-06	1.32661e-06	1.03005e-06	7.93749e-07	6.06418e-07	4.58716e-07	3.42954e-07	2.52823e-07	1.83163e-07	1.29774e-07	8.92443e-08	5.88198e-08	3.6284e-08	1.98624e-08	8.14115e-09	0	0	0	0	0	0	0	0	0	0	0	0	0	0	0	0	0	0	0	0	0	0	0	0	0	0	0	0	0	0	0
Fig 3b. Mean discharge rates and SEM of the same neuron during the item-cue period for each item.
Cell Name: C1805140030001-1-1
Trial count	Mean firing rate for each item-cue (Hz)
	I-A	I-B	II-A	II-B	III-A	III-B	IV-A	IV-B
1	1.06383	0	3.19149	1.06383	1.06383	1.06383	1.06383	0
2	0	0	4.25532	5.31915	0	2.12766	1.06383	1.06383
3	1.06383	0	1.06383	5.31915	2.12766	2.12766	0	3.19149
4	1.06383	0	0	2.12766	1.06383	2.12766	0	0
5	0	1.06383	1.06383	1.06383	0	2.12766	0	1.06383
6	0	0	3.19149	3.19149	6.38298	1.06383	0	0
7	0	3.19149	4.25532	7.44681	2.12766	1.06383	1.06383	0
8	0	1.06383	2.12766	2.12766	1.06383	0	0	2.12766
9	0	1.06383	4.25532	1.06383	1.06383	0	0	3.19149
10	0	0	0	0	1.06383		0	3.19149
11		0	2.12766	1.06383	1.06383			0
12		0		4.25532
MEAN	0.319149	0.531915	2.32108	2.83688	1.54739	1.30024	0.319149	1.25725
SEM	0.162503	0.277783	0.493135	0.659092	0.524388	0.295508	0.162503	0.425971
Number of trials	10	12	11	12	11	9	10	11
[truncated: 1,153 more columns]

## Sheet: Fig 4
Fig 4a and 4b. Cumulative frequency histograms of co-location indices for item-cue selective neurons in each area.
Item-selective neurons during item-cue (I-Cue) period
Cell Name	Area	Monkey	Correlation coefficient
B1708190004-1-1	HPC	B	0.185752
B1708190010-1-1	HPC	B	0.84048
B1708260003-01-1-1	HPC	B	0.221192
B1708260010-1-1	HPC	B	0.625916
B1709120005-1-1	HPC	B	0.976289
B1709140003-1-1	HPC	B	0.973185
B1709140006-1-1	HPC	B	0.925123
B1709160004-01-1-1	HPC	B	0.749472
B1709190002-01-1-1	HPC	B	0.927531
B1709190007-1-1	HPC	B	0.935746
B1709210002-1-1	HPC	B	0.99439
B1709210002-1-2	HPC	B	0.907408
B1709210003-1-2	HPC	B	-0.168175
B1709230002-1-1	HPC	B	0.960713
B1709230004-1-1	HPC	B	0.912022
B1709260003-1-1	HPC	B	-0.362469
B1709260006-01-1-1	HPC	B	0.929184
B1709260007-1-1	HPC	B	0.975976
B1709280007-02-1-1	HPC	B	0.914431
B1709280007-02-1-2	HPC	B	0.934093
B1709280008-1-2	HPC	B	0.717262
B1709300003-01-1-1	HPC	B	0.964219
B1709300004-1-1	HPC	B	0.590825
B1710020004-01-1-1	HPC	B	0.994333
B1710020005-1-1	HPC	B	0.719662
B1710020008-1-1	HPC	B	0.986669
B1710070003-01-1-1	HPC	B	0.918051
B1710070003-01-1-2	HPC	B	0.989371
B1710070003-01-1-3	HPC	B	0.966714
B1710070004-1-2	HPC	B	0.984625
B1710070006-01-1-1	HPC	B	0.986623
B1710100003-1-1	HPC	B	0.990258
B1710100006-01-1-2	HPC	B	0.992285
B1710170002-1-2	HPC	B	0.395809
B171125-0003-1-1	HPC	B	0.684143
B1711280010002-1-1	HPC	B	0.938821
B1712160010001-1-1	HPC	B	0.998451
B1712160020001-1-1	HPC	B	0.334328
B1801100030001-1-1	HPC	B	0.730575
B1801100050001-1-1	HPC	B	0.969482
B1801100050001-1-2	HPC	B	0.96043
B1801100070001-1-1	HPC	B	0.774891
B1804080010001-01-1-1	HPC	B	0.987457
B1804080010001-01-1-2	HPC	B	0.987407
B1804080010001-01-1-3	HPC	B	0.950971
B1804080020001-01-1-1	HPC	B	0.904065
B1804110030001-1-2	HPC	B	0.613966
B1804150010002-1-1	HPC	B	0.813176
B1804150010002-1-2	HPC	B	0.96437
B1804150050001-01-1-1	HPC	B	0.888637
B1804190010001-01-1-1	HPC	B	0.961935
B1804190020001-01-1-2	HPC	B	0.729219
B1804190020001-01-1-3	HPC	B	0.605467
B1804190050001-1-1	HPC	B	0.894336
B1804240030001-01-2-3	HPC	B	0.895354
B1804240040001-2-1	HPC	B	0.99807
B1805100020001-2-1	HPC	B	0.944157
B1805130010002-2-1	HPC	B	0.818332
B1806050020001-2-1	HPC	B	0.738924
B1806050020001-2-2	HPC	B	0.981417
B1806280020001-1-1	HPC	B	0.984482
B1809290030001-1-1	HPC	B	-0.551859
B1809290070001-1-1	HPC	B	0.463618
B1810020010001-1-1	HPC	B	0.940865
B1810050020001-1-1	HPC	B	0.789533
B1810130010001-1-1	HPC	B	0.70684
C1801210010001-1-1	HPC	C	0.955912
C1801210030001-1-1	HPC	C	0.8773
C1801310020001-1-1	HPC	C	0.754487
C1801310050001-1-1	HPC	C	0.773858
C1802040040001-1-2	HPC	C	0.882463
C1802070030001-1-1	HPC	C	0.813342
C1802110020001-02-1-1	HPC	C	0.968494
C1802130020001-1-1	HPC	C	0.944756
C1802270010001-1-1	HPC	C	0.756369
C1802270010001-1-3	HPC	C	0.809525
C1802270020001-1-3	HPC	C	0.637427
C1802270030001-1-1	HPC	C	-0.175282
C1803010020001-1-1	HPC	C	0.0877643
C1803010050001-1-1	HPC	C	0.901297
C18031200500013-1-1	HPC	C	0.988144
C1803170010001-1-1	HPC	C	0.974288
C1803170020001-1-1	HPC	C	0.921412
C1803170020001-1-2	HPC	C	0.947063
C1803170020001-1-3	HPC	C	-0.577249
C1804070010001-1-1	HPC	C	0.728448
C1804070020001-1-1	HPC	C	-0.0736166
C1804070030001-1-1	HPC	C	0.67838
C1804100010002m-1-1	HPC	C	0.354409
C1804100020001m-2-1	HPC	C	0.897612
C1804100020001m-5-1	HPC	C	0.720926
C1804100020001m-5-2	HPC	C	-0.294665
C1804100020001m-6-1	HPC	C	0.679549
C1804100020001m-8-1	HPC	C	0.773297
C1804100050001m-1-1	HPC	C	0.917892
C1804100050001m-3-1	HPC	C	0.908861
C1804100050001m-4-1	HPC	C	0.984009
C1804100050001m-9-1	HPC	C	0.366372
C1804180010001m-4-1	HPC	C	0.821622
C1804180010001m-6-1	HPC	C	0.777861
C1804180010001m-7-1	HPC	C	0.960063
C1804180010001m-8-1	HPC	C	0.755341
C1804180010001m-9-1	HPC	C	0.967417
C1804180040001m-5-1	HPC	C	-0.300295
C1804180040001m-6-1	HPC	C	0.0183135
C1804180040001m-7-1	HPC	C	0.947075
C1804250020001m-6-1	HPC	C	0.966542
C1804290010003-1-1	HPC	C	0.421549
C1805140010001-1-1	HPC	C	0.0458095
C1805160020001-2-1	HPC	C	0.18774
C1805160050001-2-1	HPC	C	0.928762
C1805160060001-2-1	HPC	C	0.881036
C1806040050002-1-1	HPC	C	0.878794
C1806060010001-1-1	HPC	C	0.964138
C1806210010001-1-2	HPC	C	0.926954
C1806210020001-1-1	HPC	C	0.855984
C1806210020001-1-2	HPC	C	0.240283
C1806210050001-1-1	HPC	C	-0.524091
C1806210060001-1-1	HPC	C	0.576184
C1806210060001-1-2	HPC	C	0.908414
C1806210060001-1-3	HPC	C	0.976683
C1806240030001-2-1	HPC	C	0.917767
C1806240030001-2-2	HPC	C	0.978302
C1806300020001m-2-2	HPC	C	0.969954
C1806300020001m-2-3	HPC	C	0.969828
C1806300020001m-3-2	HPC	C	0.964499
C1806300020001m-5-2	HPC	C	0.877776
C1806300020001m-6-1	HPC	C	0.72274
C1806300020001m-8-1	HPC	C	0.856524
C1806300020001m-8-2	HPC	C	0.737785
C1808050030001-1-2	HPC	C	0.875779
C1808090020001-1-2	HPC	C	0.351402
C1808120010001-1-1	HPC	C	0.214311
C1808140030001-1-1	HPC	C	0.833027
C1808160010001-1-1	HPC	C	0.470784
C1808240020001m-2-1	HPC	C	0.995367
B1709140009-1-1	PHC	B	0.685261
B1709160009-1-1	PHC	B	0.93117
B1709190009-1-1	PHC	B	0.508535
B1709190010-1-1	PHC	B	-0.282343
B1709210007-01-1-2	PHC	B	0.993136
B171125-0006-1-1	PHC	B	0.801148
B1810150050001-1-1	PHC	B	0.776869
C1801240040001-01-1-1	PHC	C	0.978587
C1801240050001-01-1-4	PHC	C	0.866533
C1802270040001-01-1-1	PHC	C	-0.277965
C1802270040001-01-1-3	PHC	C	0.221519
C1802270050001-1-1	PHC	C	0.378788
C18031400200012-1-1	PHC	C	-0.601974
C1803140030001-1-1	PHC	C	0.88602
C18031400400013-1-1	PHC	C	0.594694
C1803140050001-1-1	PHC	C	-0.0480387
C1803190040001-1-1	PHC	C	0.943332
C1804070080001-1-1	PHC	C	0.635459
C1808050040001-1-2	PHC	C	0.620979
C1808070100001-01-1-2	PHC	C	0.593538
C1808160050001-1-1	PHC	C	0.813131
C1808280020001m-2-1	PHC	C	-0.408602
B1708190013-01-1-1	PRC	B	0.614787
B1709020011-1-1	PRC	B	0.98379
B1709020012-01-1-1	PRC	B	0.921435
B1709020012-01-1-2	PRC	B	0.147092
B1709020013-1-1	PRC	B	0.896183
B1709050003-1-1	PRC	B	0.705121
B1709050004-1-1	PRC	B	-0.17
B1709050008-1-1	PRC	B	-0.0410199
B1709090010-01-1-2	PRC	B	0.781086
B1709120007-1-1	PRC	B	0.863198
B1709120008-1-1	PRC	B	0.992703
B1710250007-01-1-2	PRC	B	0.964385
B1711170003-1-1	PRC	B	0.69223
B1712160040001-1-2	PRC	B	0.252144
B1801060040001-1-1	PRC	B	0.923646
B1801060050001-1-1	PRC	B	0.720804
B1802040010001-1-1	PRC	B	0.903625
B1802040020001-1-2	PRC	B	0.540016
B1802080030002-1-1	PRC	B	0.94824
B1805100010001-1-1	PRC	B	0.905292
B1805100050001-1-1	PRC	B	0.917064
B1805100050001-1-2	PRC	B	0.642574
B1805100060001-1-1	PRC	B	0.949099
B1805150010001-1-1	PRC	B	0.278466
B1805150050001-1-1	PRC	B	0.900397
B1805210030001-01-1-1	PRC	B	-0.243226
B1805210050001-1-1	PRC	B	0.997793
B1805270060001-01-1-1	PRC	B	0.858005
B1806250020001-1-1	PRC	B	-0.452707
C1802070050001-1-2	PRC	C	0.812201
C1802070080001-1-1	PRC	C	0.212448
C1802090070001-01-1-1	PRC	C	0.384868
C1802090080001-1-1	PRC	C	-0.0158007
C1803050050001-1-1	PRC	C	0.478444
C1803050070001-01-1-1	PRC	C	0.908689
C1803070040001-1-2	PRC	C	0.867225
C1803070070001-1-1	PRC	C	-0.0601716
C1804210010001-1-1	PRC	C	0.82478
C1804210060001-01-1-2	PRC	C	-0.156302
C1804210070001-1-1	PRC	C	0.696851
C1804210080001-1-1	PRC	C	0.704795
C1804210090001-01-1-1	PRC	C	-0.0642201
C1804210090001-01-1-2	PRC	C	-0.0733736
C1804230030001m-7-1	PRC	C	-0.410758
C1804250030001m-7-1	PRC	C	0.928494
C1804290020001-1-1	PRC	C	0.747911
C1804290060001-1-2	PRC	C	0.706522
C1804290080001-1-3	PRC	C	0.288131
C1805020010001-2-1	PRC	C	0.907624
C1805020020001-2-1	PRC	C	-0.01438
C1805020030001-01-2-1	PRC	C	-0.0172456
C1805020050001-01-2-2	PRC	C	0.294746
C1805090040001-2-1	PRC	C	-0.397904
C1805090080001-2-3	PRC	C	0.606818
C1805120080001-1-1	PRC	C	-0.0305746
C1805120090001-1-1	PRC	C	0.984672
C1805120100001-1-1	PRC	C	0.315678
C1805140020001-1-1	PRC	C	0.281603
C1805140030001-1-1	PRC	C	0.976827
C1805140030003-1-1	PRC	C	0.94499
C1805140040001-1-1	PRC	C	0.892453
C1805140050001-1-1	PRC	C	0.894769
C1805140060001-1-1	PRC	C	0.940965
C1805140070001-1-1	PRC	C	-0.255758
C1805160060001-1-1	PRC	C	0.770375
C1805190020001-1-1	PRC	C	0.917366
C1805190040001-1-1	PRC	C	0.734428
C1805190050001-1-1	PRC	C	-0.359559
C1805190060001-01-1-1	PRC	C	0.470084
C1805190060001-01-1-2	PRC	C	-0.244392
C1805230040001-1-1	PRC	C	-0.390939
C1805230060001-1-1	PRC	C	-0.525879
C1805230080001-1-1	PRC	C	-0.316238
C1805260060001-1-1	PRC	C	0.479551
C1806020020001-1-1	PRC	C	-0.86905
C1806060050001-01-1-1	PRC	C	0.347258
C1806060050001-01-1-2	PRC	C	0.938769
C1806060060001-1-1	PRC	C	-0.5344
C18060600700012-1-1	PRC	C	0.930306
C1806060080001-1-1	PRC	C	0.0577232
C1806110080001-1-1	PRC	C	0.288369
C1806190060001-1-1	PRC	C	0.685874
C1806190070001-1-1	PRC	C	0.311256
C1806240010001-1-1	PRC	C	-0.834165
B1712050010002-1-1	TE	B	-0.184451
B1712050020001-1-1	TE	B	-0.139169
B1712050030001-1-1	TE	B	-0.130377
B1712050050001-1-1	TE	B	0.896366
B1712050070001-1-1	TE	B	0.490234
B1801240010001-1-1	TE	B	-0.321563
B1801240020001-1-1	TE	B	0.737585
B1801240030001-1-1	TE	B	-0.198811
B1801240030001-1-2	TE	B	0.158509
B1801240050001-1-1	TE	B	0.463995
B1801260040001-1-1	TE	B	-0.00486933
B1803200010001-1-1	TE	B	-0.611711
B1803200020001-1-1	TE	B	0.980125
B1803200030001-1-1	TE	B	0.0591641
B1803200050001-1-1	TE	B	-0.00314632
B1803200060001-1-1	TE	B	-0.300654
B1803220020001-1-1	TE	B	0.391303
B1803220030001-1-1	TE	B	-0.510706
B1803220050001-1-2	TE	B	0.84819
B1803220080001-1-1	TE	B	0.219417
B1804060010001-1-1	TE	B	0.921465
B1804060030001-1-1	TE	B	0.15661
B1804060040001-1-1	TE	B	0.677817
B1804240010001-1-1	TE	B	0.511586
B1804240020001-1-1	TE	B	0.446185
B1804240030001-01-1-1	TE	B	0.839945
B1804240030001-01-1-2	TE	B	0.331271
B1804240040001-1-1	TE	B	-0.389433
B1805130020001-1-2	TE	B	0.973268
B1805130030001-1-2	TE	B	-0.299462
B1805130040001-1-1	TE	B	-0.956812
B1805310030001-1-1	TE	B	-0.333333
B1805310040001-1-3	TE	B	0.176561
B1805310050001-1-2	TE	B	-0.274197
B1806050020001-1-1	TE	B	0.597004
B1806050030001-1-1	TE	B	0.72249
C1805090080001-1-2	TE	C	-0.740911
C1805120030001-1-1	TE	C	0.195127
C1805120050001-1-1	TE	C	0.418155
C1901120020001-1-1	TE	C	-0.787583
C1901120030001-1-1	TE	C	-0.281462
C1901150020001-1-1	TE	C	0.465238
C1901150050001-1-1	TE	C	0.252001
C1901170010001-1-1	TE	C	-0.0366453
C1901170020001-1-2	TE	C	-0.216274
C1901170040001-1-2	TE	C	-0.256819
C1901230080001_mrg-1-1	TE	C	0.97739
Fig 4c and 4d. Time course of co-location index.
Item-cue selective neurons with high co-location indices (r > 0.8).
Cell Name	Area	Monkey	Correlation coefficient
B1708190010-1-1	HPC	B	0.84048
B1709120005-1-1	HPC	B	0.976289
B1709140003-1-1	HPC	B	0.973185
B1709140006-1-1	HPC	B	0.925123
B1709190002-01-1-1	HPC	B	0.927531
B1709190007-1-1	HPC	B	0.935746
B1709210002-1-1	HPC	B	0.99439
B1709210002-1-2	HPC	B	0.907408
B1709230002-1-1	HPC	B	0.960713
B1709230004-1-1	HPC	B	0.912022
B1709260006-01-1-1	HPC	B	0.929184
B1709260007-1-1	HPC	B	0.975976
B1709280007-02-1-1	HPC	B	0.914431
B1709280007-02-1-2	HPC	B	0.934093
B1709300003-01-1-1	HPC	B	0.964219
B1710020004-01-1-1	HPC	B	0.994333
B1710020008-1-1	HPC	B	0.986669
B1710070003-01-1-1	HPC	B	0.918051
B1710070003-01-1-2	HPC	B	0.989371
B1710070003-01-1-3	HPC	B	0.966714
B1710070004-1-2	HPC	B	0.984625
B1710070006-01-1-1	HPC	B	0.986623
B1710100003-1-1	HPC	B	0.990258
B1710100006-01-1-2	HPC	B	0.992285
B1711280010002-1-1	HPC	B	0.938821
B1712160010001-1-1	HPC	B	0.998451
B1801100050001-1-1	HPC	B	0.969482
B1801100050001-1-2	HPC	B	0.96043
B1804080010001-01-1-1	HPC	B	0.987457
B1804080010001-01-1-2	HPC	B	0.987407
B1804080010001-01-1-3	HPC	B	0.950971
B1804080020001-01-1-1	HPC	B	0.904065
B1804150010002-1-1	HPC	B	0.813176
B1804150010002-1-2	HPC	B	0.96437
B1804150050001-01-1-1	HPC	B	0.888637
B1804190010001-01-1-1	HPC	B	0.961935
B1804190050001-1-1	HPC	B	0.894336
B1804240030001-01-2-3	HPC	B	0.895354
B1804240040001-2-1	HPC	B	0.99807
B1805100020001-2-1	HPC	B	0.944157
B1805130010002-2-1	HPC	B	0.818332
B1806050020001-2-2	HPC	B	0.981417
B1806280020001-1-1	HPC	B	0.984482
B1810020010001-1-1	HPC	B	0.940865
C1801210010001-1-1	HPC	C	0.955912
C1801210030001-1-1	HPC	C	0.8773
C1802040040001-1-2	HPC	C	0.882463
C1802070030001-1-1	HPC	C	0.813342
C1802110020001-02-1-1	HPC	C	0.968494
C1802130020001-1-1	HPC	C	0.944756
C1802270010001-1-3	HPC	C	0.809525
C1803010050001-1-1	HPC	C	0.901297
C18031200500013-1-1	HPC	C	0.988144
C1803170010001-1-1	HPC	C	0.974288
C1803170020001-1-1	HPC	C	0.921412
C1803170020001-1-2	HPC	C	0.947063
C1804100020001m-2-1	HPC	C	0.897612
C1804100050001m-1-1	HPC	C	0.917892
C1804100050001m-3-1	HPC	C	0.908861
C1804100050001m-4-1	HPC	C	0.984009
C1804180010001m-4-1	HPC	C	0.821622
C1804180010001m-7-1	HPC	C	0.960063
C1804180010001m-9-1	HPC	C	0.967417
C1804180040001m-7-1	HPC	C	0.947075
C1804250020001m-6-1	HPC	C	0.966542
C1805160050001-2-1	HPC	C	0.928762
C1805160060001-2-1	HPC	C	0.881036
C1806040050002-1-1	HPC	C	0.878794
C1806060010001-1-1	HPC	C	0.964138
C1806210010001-1-2	HPC	C	0.926954
C1806210020001-1-1	HPC	C	0.855984
C1806210060001-1-2	HPC	C	0.908414
C1806210060001-1-3	HPC	C	0.976683
C1806240030001-2-1	HPC	C	0.917767
C1806240030001-2-2	HPC	C	0.978302
C1806300020001m-2-2	HPC	C	0.969954
C1806300020001m-2-3	HPC	C	0.969828
C1806300020001m-3-2	HPC	C	0.964499
C1806300020001m-5-2	HPC	C	0.877776
C1806300020001m-8-1	HPC	C	0.856524
C1808050030001-1-2	HPC	C	0.875779
C1808140030001-1-1	HPC	C	0.833027
C1808240020001m-2-1	HPC	C	0.995367
B1709160009-1-1	PHC	B	0.93117
B1709210007-01-1-2	PHC	B	0.993136
B171125-0006-1-1	PHC	B	0.801148
C1801240040001-01-1-1	PHC	C	0.978587
C1801240050001-01-1-4	PHC	C	0.866533
C1803140030001-1-1	PHC	C	0.88602
C1803190040001-1-1	PHC	C	0.943332
C1808160050001-1-1	PHC	C	0.813131
B1709020011-1-1	PRC	B	0.98379
B1709020012-01-1-1	PRC	B	0.921435
B1709020013-1-1	PRC	B	0.896183
B1709120007-1-1	PRC	B	0.863198
B1709120008-1-1	PRC	B	0.992703
B1710250007-01-1-2	PRC	B	0.964385
B1801060040001-1-1	PRC	B	0.923646
B1802040010001-1-1	PRC	B	0.903625
B1802080030002-1-1	PRC	B	0.94824
B1805100010001-1-1	PRC	B	0.905292
B1805100050001-1-1	PRC	B	0.917064
B1805100060001-1-1	PRC	B	0.949099
B1805150050001-1-1	PRC	B	0.900397
B1805210050001-1-1	PRC	B	0.997793
B1805270060001-01-1-1	PRC	B	0.858005
C1802070050001-1-2	PRC	C	0.812201
C1803050070001-01-1-1	PRC	C	0.908689
C1803070040001-1-2	PRC	C	0.867225
C1804210010001-1-1	PRC	C	0.82478
C1804250030001m-7-1	PRC	C	0.928494
C1805020010001-2-1	PRC	C	0.907624
C1805120090001-1-1	PRC	C	0.984672
C1805140030001-1-1	PRC	C	0.976827
C1805140030003-1-1	PRC	C	0.94499
C1805140040001-1-1	PRC	C	0.892453
C1805140050001-1-1	PRC	C	0.894769
C1805140060001-1-1	PRC	C	0.940965
C1805190020001-1-1	PRC	C	0.917366
C1806060050001-01-1-2	PRC	C	0.938769
C18060600700012-1-1	PRC	C	0.930306

## Sheet: Fig 5
Fig 5. An HPC neuron exhibiting both item-cue selectivity and target selectivity.
Cell Name: B1710020004-01-1-1
Part 1. Timecourse of firing rate for each co-location during the item-cue period (Hz)
Time from item-cue onset (ms)	0	1	2	3	4	5	6	7	8	9	10	11	12	13	14	15	16	17	18	19	20	21	22	23	24	25	26	27	28	29	30	31	32	33	34	35	36	37	38	39	40	41	42	43	44	45	46	47	48
I-A	0	0	0	0	0	0	0	0	0	0	0	0	0	0	0	0	0	0	0	0	0	0	0	0	0	0	0	0	0	0	0	0	0	0	0	0	0	0	0	0	0	0	0	0	0	0	0	0	0
I-B	10.1384	10.0301	9.9154	9.79463	9.66818	9.53645	9.39987	9.25891	9.11405	8.96579	8.81466	8.66117	8.50588	8.34929	8.19193	8.03432	7.87693	7.72021	7.5646	7.41049	7.2582	7.10806	6.9603	6.81513	6.67268	6.53305	6.39628	6.26234	6.13119	6.00271	5.87673	5.75217	5.63078	5.51121	5.39319	5.27643	5.16064	5.04553	4.93081	4.81619	4.70143	4.58629	4.47054	4.35401	4.23657	4.11809	3.99853	3.87784	3.75605
II-A	0.0243122	0.03094	0.0365384	0.0430457	0.0505897	0.0593128	0.0693726	0.0809438	0.0942184	0.109407	0.126741	0.148699	0.171585	0.19753	0.226868	0.259958	0.297183	0.341183	0.388422	0.441198	0.500013	0.565392	0.637886	0.718069	0.806533	0.903892	1.01077	1.12781	1.25789	1.39768	1.54969	1.71457	1.89297	2.08555	2.29292	2.51568	2.7544	3.00961	3.2818	3.57141	3.87883	4.20437	4.54829	4.91077	5.29193	5.69178	6.11025	6.54721	7.00239
II-B	0	0	0	0	0	0	0	0	0	0	0	0	0	0	0	0	0	0	0	0	0.00111525	0.00136047	0.00165546	0.00200939	0.00243289	0.0029383	0.00353984	0.00425387	0.00509918	0.0060972	0.00727236	0.0097676	0.011629	0.0138116	0.0163641	0.0193416	0.0228057	0.0268253	0.0325926	0.0382077	0.0446847	0.0521371	0.0606897	0.0704798	0.081658	0.0943883	0.108849	0.125233	0.143749
III-A	0	0	0	0	0	0	0	0	0	0	0	0	0	0	0	0	0	0	0	0	0	0	0	0	0	0	0	0	0	0	0	0	0	0	0	0	0	0	0	0	0	0	0	0	0	0	0	0	0
III-B	0	0	0	0	0	0	0	0	0	0	0	0	0	0	0	0.00095593	0.00116612	0.00141897	0.00172233	0.00208534	0.00251854	0.00303414	0.00364618	0.00437073	0.00522617	0.00623345	0.00837223	0.00996768	0.0118385	0.0140264	0.0165785	0.0195477	0.0239491	0.0281467	0.0330023	0.0386046	0.0450519	0.0524529	0.0609269	0.0706046	0.0825847	0.0953207	0.109769	0.126119	0.144574	0.165353	0.18869	0.214833	0.244048
IV-A	0.210152	0.236059	0.264497	0.295622	0.329584	0.36653	0.4066	0.449925	0.496623	0.546798	0.600541	0.657918	0.718978	0.783742	0.852208	0.92434	1.00008	1.07931	1.16192	1.24773	1.33653	1.42807	1.52208	1.61822	1.71614	1.81543	1.91568	2.01642	2.11716	2.21738	2.31654	2.4141	2.50948	2.60323	2.6928	2.77853	2.85987	2.93631	3.00733	3.07246	3.13126	3.18333	3.22833	3.26596	3.29598	3.31821	3.33252	3.33887	3.33727
IV-B	0	0	0	0	0	0	0	0	0	0	0	0	0	0	0	0	0	0	0	0	0	0	0	0	0	0	0	0	0	0	0	0	0	0	0	0	0	0	0	0	0	0	0	0	0	0	0	0	0
Part 2. Timecourse of firing rate for each target location during the choice-fixation period (Hz)
Time from context-cue onset (ms)		-200	-199	-198	-197	-196	-195	-194	-193	-192	-191	-190	-189	-188	-187	-186	-185	-184	-183	-182	-181	-180	-179	-178	-177	-176	-175	-174	-173	-172	-171	-170	-169	-168	-167	-166	-165	-164	-163	-162	-161	-160	-159	-158	-157	-156	-155	-154	-153
TR	IV&90°	0	0	0	0	0	0	0	0	0	0	0	0	0	0	0	0	0	0	0	0	0	0	0	0	0	0	0	0	0	0	0	0	0	0	0	0	0	0	0	0	0	0	0	0	0	0	0	0
TR	I&0°	0	0	0	0	0	0	0	0	0	0	0	0	0	0	0	0	0	0	0	0	0	0	0	0	0	0	0	0	0	0	0	0	0	0	0	0	0	0	0	0	0	0	0	0	0	0	0	0
TR	II&-90°	0	0	0	0	0	0	0	0	0	0	0	0	0	0	0	0	0	0	0	0	0	0	0	0	0	0	0	0	0	0	0	0	0	0	0	0	0	0	0	0	0	0	0	0	0	0	0	0
TR	Mean	0	0	0	0	0	0	0	0	0	0	0	0	0	0	0	0	0	0	0	0	0	0	0	0	0	0	0	0	0	0	0	0	0	0	0	0	0	0	0	0	0	0	0	0	0	0	0	0
BR	I&90°	0	0	0	0	0	0	0	0	0	0	0	0	0	0	0	0	0	0	0	0	0	0	0	0	0	0	0	0	0	0	0	0	0	0	0	0	0	0	0	0	0	0	0	0	0	0	0	0
BR	II&0°	0	0	0	0	0	0	0	0	0	0	0	0	0	0	0	0	0	0	0	0	0	0	0	0	0	0	0	0	0	0	0	0	0	0	0	0	0	0	0	0	0	0	0	0	0	0	0	0
BR	III&-90°	0	0	0	0	0	0	0	0	0	0	0	0	0	0	0	0	0	0	0	0	0	0	0	0	0	0	0	0	0	0	0	0	0	0	0	0	0	0	0	0	0	0	0	0	0	0	0	0
BR	Mean	0	0	0	0	0	0	0	0	0	0	0	0	0	0	0	0	0	0	0	0	0	0	0	0	0	0	0	0	0	0	0	0	0	0	0	0	0	0	0	0	0	0	0	0	0	0	0	0
BL	II&90°	13.8678	13.773	13.6652	13.5443	13.4099	13.2618	13.0999	12.924	12.7341	12.5302	12.3123	12.0807	11.8357	11.5777	11.3071	11.0246	10.7308	10.4266	10.1128	9.79038	9.46046	9.12411	8.78248	8.4368	8.0883	7.73822	7.38783	7.03836	6.69105	6.34707	6.00758	5.67364	5.34629	5.02647	4.71504	4.41278	4.12038	3.83843	3.56743	3.31114	3.06391	2.82871	2.60572	2.39499	2.19655	2.01033	1.8362	1.67398
BL	III&0°	10.6078	10.3161	10.0395	9.77899	9.53568	9.31046	9.10422	8.91944	8.75553	8.61152	8.4893	8.38932	8.31188	8.25582	8.2242	8.21393	8.2295	8.26597	8.32432	8.40402	8.50309	8.62377	8.76358	8.92161	9.0969	9.28839	9.49501	9.71563	9.94911	10.1929	10.4489	10.7143	10.988	11.269	11.5562	11.8474	12.1448	12.4458	12.7498	13.0562	13.3646	13.6744	13.9854	14.2974	14.6101	14.9234	15.2373	15.5519
BL	IV&-90°	4.74611	4.6361	4.54476	4.47088	4.41318	4.37036	4.34241	4.32454	4.31891	4.3229	4.33524	4.35472	4.3791	4.41102	4.44576	4.4835	4.52476	4.56646	4.6091	4.65219	4.69536	4.73837	4.78	4.82261	4.86388	4.90642	4.94922	4.99269	5.03735	5.08513	5.13432	5.18673	5.24316	5.30444	5.37141	5.44496	5.52487	5.61574	5.7147	5.82369	5.94132	6.07312	6.21711	6.37392	6.54412	6.72949	6.92805	7.14253
BL	Mean	9.74056	9.57505	9.41648	9.26472	9.11958	8.98088	8.84885	8.72267	8.60285	8.4882	8.37895	8.27493	8.17557	8.08151	7.99235	7.90733	7.82835	7.753	7.68206	7.61553	7.55297	7.49542	7.44202	7.39368	7.34969	7.31101	7.27735	7.2489	7.22584	7.20838	7.19694	7.19156	7.19249	7.19996	7.21422	7.23505	7.26333	7.29998	7.34398	7.39702	7.45661	7.52542	7.60276	7.68877	7.78358	7.88774	8.00053	8.1228
TL	III&90°	0	0	0	0	0	0	0	0	0	0	0	0	0	0	0	0	0	0	0	0	0	0	0	0	0	0	0	0	0	0	0	0	0	0	0	0	0	0	0	0	0	0	0	0	0	0	0	0
TL	IV&0°	0	0	0	0	0	0	0	0	0	0	0	0	0	0	0	0	0	0	0	0	0	0	0	0	0	0	0	0	0	0	0	0	0	0	0	0	0	0	0	0	0	0	0	0	0	0	0	0
TL	I&-90°	0	0	0	0	0	0	0	0	0	0	0	0	0	0	0	0	0	0	0	0	0	0	0	0	0	0	0	0	0	0	0	0	0	0	0	0	0	0	0	0	0	0	0	0	0	0	0	0
TL	Mean	0	0	0	0	0	0	0	0	0	0	0	0	0	0	0	0	0	0	0	0	0	0	0	0	0	0	0	0	0	0	0	0	0	0	0	0	0	0	0	0	0	0	0	0	0	0	0	0
Fig 5b. Mean responses during the item-cue period for each co-location (top) and during the choice-fixation period for each target location (bottom).
Cell Name: B1710020004-01-1-1
Trial count	Mean firing rate for each co-location during the item-cue period (Hz)
	I	II	III	IV
1	0	7.44681	18.0851	3.19149
2	0	10.6383	5.31915	5.31915
3	0	5.31915	24.4681	0
4	0	3.19149	22.3404	1.06383
5	3.19149	1.06383	22.3404	10.6383
6	0	0	24.4681	4.25532
7	0	0	12.766	2.12766
8	4.25532	0	27.6596	1.06383
9	0	1.06383	26.5957	2.12766
10	0		23.4043	0
11	1.06383		15.9574	2.12766
12			23.4043	4.25532
13				0
14				8.51064
MEAN	0.773694	3.19149	20.5674	3.19149
SEM	0.455676	1.27856	1.86726	0.856599
Number of trials	11	9	12	14
Trial count	Mean firing rate for each target loction during the choice-fixation period (Hz)
	TR	TL	BL	BR
1	0	0	15	0
2	0	0	30	0
3	0	0	15	0
4	0	0	25	0
5	0	0	30	0
6	0	0	30	0
7	0	0	20	0
8	0	0	15	0
9	0	0	15	0
10	0	0	30	0
11	0	0	25	0
12	0	0
MEAN	0	0	22.7273	0
SEM	0	0	2.06306	0
Number of trials	12	12	11	11
Fig 5c. Combinations of item- and context-cues resulted in the bottom-left (BL) target location.
Cell Name: B1710020004-01-1-1
Trial count	Mean firing rate for each co-location during the item-cue period (Hz)
	II&90°	III&0°	IV&-90°
1	15	30	15
2	30	30	25
3		15	30
4		15	20
5			25
MEAN	22.5	22.5	23
SEM	7.5	4.33013	2.54951
Number of trials	2	4	5
[truncated: 952 more columns]

## Sheet: Fig 6
Fig 6a. Correlation matrices between population vectors for co-locations of item-cues and those for target locations in each MTL area.
Area: PRC
	Mean firing rate for each co-location during the item-cue period (Hz)				Mean firing rate for each target location during the choice-fixation period (Hz)
Cell	I	II	III	IV	TR	TL	BL	BR
1	0.558905	-0.628768	0.0628768	-0.139726	-0.121343	1.29433	-0.383504	-0.593232
2	0.044166	-0.332407	-0.159811	0.311952	0.303488	0.0202326	-0.211522	-0.101163
3	0.498374	-0.553749	1.11022e-16	0.332249	0	0	0	0
4	-0.236573	-0.610109	-0.364976	1.6778	-0.595294	-0.183167	0.206063	0.435022
5	-0.0405707	1.27416	-0.584042	-0.575634	-0.322868	-0.023062	0.494784	-0.322868
6	-0.316312	0.305002	0.0337107	0.044145	-0.0107804	-0.431215	0.333212	0.199437
7	-0.235183	-0.457653	0.559353	0.0296627	-0.141421	-0.141421	-0.141421	0.447834
8	0.393312	-0.125641	-0.0710147	-0.016388	-0.484242	-0.222659	0.323895	0.105191
9	-0.253504	0.665814	-0.264071	-0.478227	0.680828	-0.227608	-0.760441	0.351395
10	0.0736366	-0.732969	-0.00219811	1.00893	0.86441	-0.29534	-0.405792	-0.340525
11	0.120248	0.285589	-0.195403	-0.210434	0.0489815	0.184623	-0.572707	0.204404
12	0.859827	0.0820503	-0.365256	-0.45657	0.378658	-8.07435e-17	-0.402325	0.0207079
13	1.94289e-16	-0.19245	0.472377	-0.866025	0.330081	0.0868635	-0.469063	0.0868635
14	0.0437084	0.298674	-0.109271	-0.41523	-0.548944	0.561143	-0.439155	0.219578
15	-0.171756	-0.338741	0.511365	-0.472329	-0.0250313	0.0917815	-0.37547	0.325407
16	0	0	0	0	0.378765	-0.348464	0.248903	-0.530271
17	0.4609	-0.0054869	0.199723	-0.627336	0.199889	0.42643	-0.649639	-0.177679
18	0.468347	0.468347	-0.250213	-0.573564	0.934194	-0.130353	-0.586587	0.0217254
19	0.75261	0.206968	-0.363476	-0.0658534	-0.104694	-0.173177	-0.144642	0.854079
20	0.0992198	-0.19844	-0.14883	0.347269	-0.409447	0.136482	1.41032	-0.409447
21	-0.532888	0.663973	-0.0484444	-0.197504	-0.129099	-0.129099	-0.129099	0.326546
22	0.728719	-0.458823	-0.242906	-0.0269896	0.349112	0.184824	-0.965192	0.0862512
23	0.464195	0.200337	-0.529345	-0.317607	-0.174295	0.406689	-0.213028	-0.174295
24	-0.248905	-0.0678833	0.438978	-0.28511	-0.661353	-0.45387	0.75645	-0.108064
25	-0.379937	6.53072e-18	0.158307	0.104483	0.759067	-0.379533	-0.379533	-0.379533
26	-0.326301	0.445731	-0.422272	0.475055	0.531546	-0.210713	-0.976247	0.199642
27	0.152145	0.426006	-0.278208	-0.121716	-0.160604	0.923473	-0.504755	-0.40151
28	0.622423	-0.123351	-0.276251	-0.242149	-0.0531313	-0.715824	-0.414062	1.02374
29	0.142114	-0.286772	-0.249099	0.283696	0.100295	0.161726	-0.0225665	-0.206859
30	-0.0675213	0.201278	0.511619	-0.631999	-0.63904	0.288943	-0.0229841	0.226557
31	0.945114	-0.459754	-0.344876	0.15509	0.437714	0.128188	-0.135483	-0.59404
32	0.0367175	-0.522204	-0.660915	1.12155	0.420843	-0.397462	-0.0573876	0.0701404
33	-0.357923	0.0780774	0.557345	-0.338559	-0.279659	-0.503968	0.381459	0.487711
34	0.140083	0.184747	-0.0791772	-0.395886	-0.150756	-0.150756	0.954786	-0.150756
35	-0.0424608	0.268918	-0.19815	0.019815	0.507386	-0.137506	-0.067154	-0.362632
36	-0.153512	0.398734	0.0413986	-0.27127	0.717401	-0.140491	-0.201769	-0.47752
37	-0.234717	0.776023	-0.0515404	-0.492308	-0.345102	0.163916	-0.0526874	0.239727
38	0.00664406	0.109627	0.157686	-0.281708	0.295205	0.19464	-0.246295	-0.284519
39	-0.241007	-0.00617966	0.143256	0.0609138	0.304431	-0.403838	-0.285793	0.607975
40	0.0436088	0.181703	-0.182364	-0.0747579	-0.0921825	0.146654	-0.0921825	0.0329223
41	-0.0691029	0.42291	0.0207309	-0.35054	0.26467	0.119496	-0.39898	0.0434532
42	-0.169008	-0.00284554	-0.447909	0.538066	0.0820631	0.224479	-0.0781553	-0.20633
43	-0.00872248	-0.191894	-0.0575683	0.251382	-0.12605	-0.302519	0.660042	-0.302519
44	0.195249	-0.244253	0.315845	-0.37396	-0.0523651	0.0698202	0.180898	-0.198988
45	-0.224767	0.185263	-0.119876	0.159835	-0.0442552	-0.0098345	0.265531	-0.354042
46	-0.417898	0.579359	-0.235068	-0.113181	-0.242641	0.229161	0.18198	-0.242641
47	0.168187	-0.247946	0.112703	-0.157784	0.105762	0.852315	-0.391941	-0.391941
48	-0.0540259	0.240661	-0.159811	0.044203	0.587911	0.447932	0.167975	-0.858536
49	-0.751973	0.049422	-0.0368821	0.442585	-0.397607	-0.397607	0.454408	0.00516373
50	-0.377654	0.0826118	3.70074e-17	0.165224	-0.160128	0.880705	-0.160128	-0.160128
51	-0.319519	-0.0931931	0.676316	0.0508326	-0.171499	0.800327	-0.171499	-0.171499
52	-0.291052	0.00582104	-0.607717	0.536594	0.295325	-0.368308	-0.0194415	0.0356427
53	0.0348203	-0.104461	0.0348203	0.0348203	0.118595	0.118595	-0.423554	0.0693089
54	0.186006	-0.372012	0.186006	1.38778e-17	-0.176777	-0.176777	-0.176777	0.337483
55	0.633137	-0.316568	-0.105523	-0.211046	-0.135482	0.0451605	0.225803	-0.0205275
56	-0.0349959	-0.0349959	-0.104988	0.17498	0.431534	-0.520817	0.669621	-0.520817
57	0.708493	-0.477239	-0.0648102	-0.196037	0.027354	0.437663	0.109416	-0.291776
58	-0.147666	0.41487	0.274236	-0.485187	-0.257544	0.335927	-0.313532	0.283672
59	-0.0855881	0.104608	-0.188294	0.188294	-0.23666	0.208817	-0.422275	0.505802
60	0.196383	0.269325	-0.2793	-0.148378	0.153659	0.345733	-0.460977	0.0439026
61	0.39726	0.117188	-0.197893	-0.173068	0.0215055	0.11437	0.147801	-0.235138
62	0.117953	-0.193942	0.132697	1.21115e-16	0	0	0	0
63	-0.244231	0.330815	0.286706	-0.477844	0.402015	-0.150756	-0.150756	-0.150756
64	-0.0520432	0.396329	-0.298065	-0.127742	-0.215724	0.838926	-0.215724	-0.215724
65	0.0572575	0.135336	-0.372174	0.0744348	-0.146131	-0.292261	-0.584523	0.993688
66	-0.612155	0.213267	-0.111899	0.51342	0.175314	0.0420753	-0.300538	-0.00637505
67	-0.287387	-0.0195946	-0.153491	0.63315	-0.156174	0.425928	-0.156174	-0.156174
68	0.268952	0.268952	-0.486324	-0.0709223	0.484139	-0.156174	-0.156174	-0.156174
69	0.575595	-0.366288	-0.366288	0.216783	0.196665	-0.327775	-0.065555	0.109258
70	-0.170025	0.0987983	0.236656	-0.211382	-0.501245	0.603539	0.219934	-0.442658
71	-0.680414	1.06922	0.113402	-0.595362	-0.541802	0.0216721	0.866884	-0.541802
72	0.133844	0.0695989	0.0173997	-0.228682	-0.200379	0.0256124	0.0847178	0.121659
73	0.124459	0.124459	-0.229395	0.0242004	0.122738	0.0885127	-0.014162	-0.183273
74	-0.472555	0.138674	0.121763	0.231687	0.0150644	0.136584	-0.0843607	-0.103299
75	-0.0141687	-0.122121	-0.0681447	0.237719	-2.22045e-17	-0.126974	0.168054	-0.0138015
76	-0.10693	0.374256	-0.10693	-0.10693	-0.277555	0.346944	0.25773	-0.277555
77	-0.364942	0.162196	0.302767	-0.157281	-0.481118	0.257264	0.119064	-0.11434
78	0.3289	-0.332623	-0.268084	0.306898	0.408136	-0.437471	0.100643	0.142848
79	-0.237747	0.305376	0.00522905	-0.127693	0.121361	-0.276702	0.392767	-0.320932
80	-0.0586033	-0.0586033	0.468826	-0.586033	-0.235702	0.612826	-0.235702	-0.235702
81	-0.323942	0.453518	0.0647884	-0.323942	-0.157651	-0.0630604	-0.157651	0.43354
82	-0.543517	0.225611	0.174336	-0.112805	-0.176227	0.281963	0.837078	-0.704907
83	-0.280262	-0.280262	-0.280262	1.19111	0.109109	-0.0872872	-0.545545	0.37097
84	0.278819	0.219422	0.00715636	-0.492994	0.439202	-0.0400746	-0.29469	-0.163638
85	0.430741	-0.138019	-0.0656315	-0.297272	0.0307248	0.286764	-0.386254	0.0819327
86	0.49328	-0.637154	0.794729	0.945454	-0.268182	0.321819	0.174318	-0.858183
87	0.0684238	-0.152243	-0.214482	0.362646	0.040225	-0.023837	-0.25679	0.232411
88	-0.558937	0.430412	0.179338	-0.281423	0.446698	0.00855889	-0.559537	-0.0269471
89	-0.246003	0.478338	-0.102501	-0.246003	0.199791	0.379378	-0.271626	-0.419785
90	0.193649	0.0968246	-0.145237	-0.193649	-0.116697	-0.116697	0.792855	-0.37755
91	0.129042	-0.0595577	-0.342457	0.329429	-0.162221	0.45422	-0.162221	-0.162221
92	0.142273	0.18834	0.022498	-0.381052	-0.647084	-0.378247	0.562682	0.159426
93	-0.517626	-0.0295138	-0.0295138	0.536696	0	0	0	0
94	0.411706	-0.492296	0.0224833	0.0685204	0.503245	-0.152499	-0.152499	-0.152499
95	0.635991	-0.190797	-0.383715	0.0503493	0.0859423	-0.392879	0.181707	0.154345
96	-0.0284772	0.0640737	0.0640737	-0.144166	0.0237458	-0.28495	0.085485	0.244243
97	0.647544	-0.332292	0.591553	-0.58425	0.0773192	0.0773192	0.0773192	-0.17673
98	-0.285555	-0.0982713	0.116554	0.292592	-0.403087	0.214172	0.228781	0.176186
99	-0.342791	0.181129	0.371645	-0.375814	-0.338042	-0.285331	-0.338042	0.735017
100	0.348031	-0.346456	0.507716	-0.305225	0.182183	-0.329775	-0.108388	0.115129
101	0.0190562	-0.00921399	-0.303909	0.254641	-0.245188	0.259959	0.0206785	-0.00999842
102	0.510894	0.0687742	-0.207551	-0.207551	0.368351	-0.213256	-0.0678541	-0.0902236
103	-0.192092	0.370355	-0.182513	0.0311815	0.240859	0.113641	-0.467172	0.113641
104	-0.165259	-0.11291	-0.287408	0.445482	0.456052	0.456052	-0.405379	-0.319236
105	-0.58785	-0.35256	-0.35256	1.44966	-0.0633431	0.0518262	0.259131	-0.316715
106	0.108494	0.300945	-0.391877	0.0026462	-0.340861	0.337599	-0.484382	0.520262
107	-0.52911	-0.260359	-0.148601	0.896335	-0.695726	-0.556581	0.927635	0.593687
108	-0.333046	-0.0748653	-0.17247	0.463885	0.116508	0.0145635	-0.0753877	-0.061895
109	-0.461957	0.316206	-0.272974	0.272974	0.109445	-0.388529	-0.34121	0.530808
110	-0.504144	-0.168726	0.572365	-0.129168	0.647802	0.0373732	-0.267841	-0.479144
111	0.413393	-0.185488	-0.203102	0.0130717	-0.170613	0.871676	-0.369661	-0.145558
112	-0.192882	0.0812135	-0.101517	0.446674	0.230586	-0.316277	0.567117	-0.274211
113	0.0974159	-0.0928529	0.193644	-0.166065	0.201681	0.179065	-0.212942	-0.133089
114	0.171615	-0.063121	-0.0220423	-0.0220423	0.351584	-0.295689	0.15332	-0.334176
115	0.422421	-0.128563	-0.587717	0.116319	-0.2279	0	0.0518221	0.1696
116	0.119696	-0.0223433	0.0270617	-0.064429	0.0670971	0.529188	-0.359449	-0.0395393
117	0.677335	0.0185357	-0.434637	0.00187229	-0.0614761	0.17641	0.216057	-0.251785
118	0.285536	0.0949407	0.0369334	-0.267426	0.0346677	0.181592	0.0438505	-0.18572
119	-1.09713	0.987421	0.219427	0.109713	0.524531	-0.393398	0.983495	-0.393398
120	-0.502625	-0.104713	0.0942421	0.293198	0	0	0	0
121	0.107404	0.107404	-0.402766	0.107404	0	0	0	0
122	-0.325317	0.920455	-0.304379	-0.332732	0.179338	-0.0879445	-0.0879445	-0.0180399
123	0.179248	-0.0427765	0.0250644	-0.085067	0.209143	0.27816	-0.366001	-0.183
124	-0.189302	0.11192	-0.163792	0.157634	0.0585802	0.317325	-0.0720987	-0.382461
125	0.135796	-0.0488504	-0.105444	0.0771157	0.5603	-0.0648236	-0.229567	-0.26624
126	0.450593	-0.550725	0.11682	0.0500659	-0.0623975	0.0415983	-0.374385	0.374385
127	-0.172225	0.223992	-0.2646	0.171433	0.0963997	0.241175	-0.213832	-0.144892
128	-0.0178174	0.561249	0.0100223	-0.463253	-0.168238	0.596481	0.367065	-0.550598
129	-0.0665275	-0.442424	0.0994089	0.28905	0.38706	1.15622	-0.68976	-0.459013
130	0.870283	-0.372978	-0.248652	0.0710435	0.287783	-0.370006	0	-0.370006
131	-0.215029	-0.144486	-0.439949	0.807286	0.0525038	-0.122888	-0.0690563	0.135646
132	-0.284627	-0.166032	0.420352	-0.237908	0.020244	-0.334025	-0.334025	0.791301
133	-0.430516	-0.409714	0.32728	0.27676	-0.0260043	-0.634071	-0.0260043	0.656202
134	0.0420991	0.248768	0.131148	-0.319987	0.522928	0.801594	-0.498846	-0.752178
135	-0.428753	0.729126	-0.303802	-0.220502	-0.326442	0.3395	-0.326442	0.413493
136	0.0573714	-0.118328	-0.341838	0.495226	0.933528	-0.427324	-0.430348	0.0857132
137	0.388127	0.588963	-0.172388	-0.656219	-0.511496	-0.396942	0.294963	0.444779
138	-0.393543	-0.320286	0.00826012	0.587286	0.216559	-0.0500069	0.114198	-0.296484
139	-0.510896	-0.471075	1.02748	-0.211388	-0.341828	-0.341828	0.416513	0.19533
140	1.00013	-0.500559	-0.258672	-0.330956	-0.368406	0.641739	0.414862	-0.389627
141	-0.178165	-0.178165	-0.141047	0.378601	-0.342002	0.345125	0.407591	-0.379482
142	-0.291595	1.0638	-0.251559	-0.184205	-0.478571	-0.313071	0.794861	-0.251009
143	-0.195535	-0.262195	0.0746122	0.235793	0.824922	-0.366142	-0.344085	0.0143369
144	-0.574737	-0.215526	0.0987829	0.32329	0	0	0	0
145	-0.433259	-0.035513	0.177565	0.125068	-0.585612	-0.737079	0.3341	0.550396
146	-0.130576	0.821179	-0.321777	-0.171758	0.109777	-0.358053	-0.325789	0.44855
147	0.210504	0.0578927	-0.255157	0.0529498	-0.0209227	0.0965664	-0.239117	0.220239
148	0	0	0	0	-0.261806	-0.0378165	0.122176	0.122176
149	0.287718	-0.161426	-1.56945e-15	-0.107383	-0.321828	0.665247	-0.249468	-0.0602163
150	-0.078178	0.752464	-0.0362969	-0.34269	0.390936	-0.321323	-0.162275	0.120916
151	-0.120662	0.673439	-0.297858	-0.20926	0.547667	-0.329316	-0.329316	0.171817
152	-0.421637	-0.316228	0.189737	0.351364	0.927362	-0.36572	-0.064001	-0.36572
153	-0.0830909	-0.249622	0.657047	-0.510352	-0.196152	-0.196152	-0.196152	0.546425
154	-0.0507093	-0.181104	0.140859	0.0362209	-0.113961	0.170941	-0.113961	0.0189934
155	0.111994	0.172757	0.283807	-0.499825	0.044369	-0.0209756	-0.0886539	0.0613132
156	0.561143	-0.609938	-0.284638	-0.121988	-0.25	0.75	-0.25	-0.25
157	0.121938	0.181347	-0.217266	-0.0670195	0.26212	0.241896	-0.12214	-0.410335
158	-0.329793	-0.137482	0.22736	0.103548	-0.190349	0.371435	-0.125142	-0.109203
159	0.127533	-0.37392	0.127533	0.0651702	-0.201512	-0.0512187	-0.191799	0.449247
160	-0.274497	-0.0728753	0.195954	0.0400328	0.366593	-0.284539	-0.063305	-0.063305
161	0.0435995	-1.01795	0.109947	0.62866	-0.298876	0.448314	-0.532373	0.230383
162	-0.294248	0.163471	0.0490414	0.0594441	-0.143259	-0.620789	0.423808	0.214888
163	-0.0580884	-0.0580884	-0.00711286	0.14015	-0.21384	-0.21384	-0.21384	0.399169
164	-0.180445	0.12941	-0.0978705	0.0792652	0.270752	-0.0809465	-0.0540806	-0.14061
165	0.604234	9.4369e-17	-0.165369	-0.263666	-0.129099	-0.129099	0.424184	-0.129099
166	0.211288	-0.153601	-0.124138	0.151342	-0.366804	0.0917011	0.276712	-0.0271707
167	-0.416125	0.13316	0.00640193	0.0416125	0	0	0	0
168	0.312772	0	0.0568676	-1.25109	-0.581675	-0.213281	1.62869	0.155113
169	-0.69617	0.512238	0.0903682	-0.0299959	0.368586	0.308014	-0.348957	-0.297704
170	-0.116317	-0.258482	0.37632	0.0114036	0.142853	-0.0317452	-0.380942	0.238089
171	0.250488	-0.133594	-0.00556641	-0.0695801	0.0771796	0.207527	-0.323868	0.0565983
172	-0.323339	0.759846	-0.238383	-0.153427	-0.398654	0.81543	-0.398654	-0.112988
173	-0.104222	0.0230699	0.0412544	0.0412544	-0.0903364	0.0907225	-0.145111	0.12876
174	-0.515381	0.467439	0.353891	-0.347583	-0.119523	-0.119523	0.345288	-0.119523
175	0.342332	0.812614	-0.177979	-1.01848	0.151719	-0.310463	0.151719	0.0196673
176	0.0274582	0.249098	-0.262378	-0.0147942	-0.258834	0.336067	0.157208	-0.245226
177	0.105754	0.131253	-0.0472404	-0.198018	0.243075	0.291184	-0.474854	-0.0492773
178	-0.120986	0.313807	0.122498	-0.294903	0.417752	-0.147442	-0.147442	-0.147442
179	0.183423	0.305117	-0.368256	-0.181659	-0.135502	0.215817	-0.432772	0.487807
180	-0.0255683	0.184091	5.21322e-16	-0.170455	0.00783102	0.130308	-0.0814426	-0.0882295
181	-0.0771952	-0.0428366	-0.252112	0.413763	-0.242824	-0.200503	0.119932	0.363967
182	0.0781863	0.0981161	0.0781863	-0.260621	-0.371741	0.516611	-0.194071	0.0309784
183	-0.277917	0.185278	-0.185278	0.277917	0.306434	0.056747	-0.102145	-0.292814
184	0.0150971	-0.145828	0.132251	0.00672899	0.0715836	0.01307	0.0694164	-0.166993
185	0.14019	-0.216709	-0.118604	0.209142	-0.295658	-0.0867416	0.424472	-0.0756081
186	0.370951	0.247658	-0.404674	-0.270172	0.0461336	0.0692004	0.161468	-0.29148
187	-0.238748	0.330289	0.244933	-0.344796	0.032705	0.147173	-0.245288	0.0668967
188	0.309179	-0.0282098	-0.153256	-0.153256	-0.0465514	0.0931028	-0.0310343	-0.0141065
189	-0.207852	0.00680608	0.320537	-0.119787	-0.0883547	0.221271	0.0610451	-0.179655
190	1.37512	-0.629944	0.149804	-0.629944	-0.393043	0.0140372	0.240193	0.0818839
191	-0.00767588	0.513187	-0.180863	-0.299359	0.372795	0.130367	-0.291246	-0.234491
192	0.00948368	0.318381	-0.608311	0.229456	0.256282	0.296524	-0.251967	-0.304431
193	-0.359386	-0.370316	0.619297	0.08276	0.0326639	0.146569	-0.23786	0.0611402
194	-0.21642	-0.0133181	-0.412862	0.625953	0.082606	0.221493	-0.334055	0.0363103
195	0.238485	-0.189839	-0.260287	0.127818	0.313413	-0.415752	0.313413	-0.294224
196	-0.0201553	0.226645	0.213071	-0.382951	-0.133346	0.621463	-0.268359	-0.177561
197	-0.174078	0.584867	-0.0711254	-0.292869	0.00544242	0.582339	-0.283006	-0.283006
198	-0.17236	0.352907	-0.105369	-0.0201086	-0.457175	0.390037	-0.142496	0.220595
199	0.553777	0.13344	-0.587137	-0.250867	0.312274	-0.390343	-0.0390343	0.195171
200	-0.472185	0.64019	0.2966	-0.474497	-0.102355	0.261838	-0.119697	-0.0463251
201	0.0367907	0.0198104	0.0594312	-0.146597	0.728154	-0.305355	-0.112499	-0.404705
202	-0.376335	0.449985	-0.143519	0.0278434	0.0607737	-0.404145	-0.057735	0.505181
203	0.106488	0.115996	-0.0236195	-0.21044	0.0214011	0.21895	-0.0742867	-0.206243
204	-0.447613	0.291432	0.0966835	0.129142	-0.208112	-0.0109091	0.296727	-0.0109091
205	-0.160481	0.271176	-0.249074	0.115422	0.411354	-0.140726	-0.140726	-0.140726
206	-0.1388	0.176193	0.325957	-0.365315	-0.212647	0.303781	0.00867946	-0.0835398
207	0.346141	-0.134241	-0.0553214	-0.112319	-0.255364	0.0578063	-0.0123871	0.23329
208	0.192479	-0.00558262	-0.00558262	-0.153212	-0.173222	0.0721759	0.037119	0.0721759
209	0.462209	-0.249943	-0.31789	0.139698	0.0568974	-0.215918	-0.308194	0.4658
210	0.073867	-0.191231	0.0570559	0.073867	0.0490075	0.0241268	-0.274442	0.191325
211	-0.183424	0.00880228	-0.0301556	0.2053	0.00983208	-0.314627	0.117985	0.204507
212	-0.0646997	0.65813	-0.575166	0.0408806	0.354693	-0.231382	-0.0392892	-0.109567
213	-0.0505486	-0.395725	0.811709	-0.36914	-0.319934	0.113147	0.113147	0.113147
214	-0.357284	-0.353157	0.839124	-0.155558	-0.192474	0.189037	-0.00171852	0.012955
215	0.190422	-0.517557	0.376267	0.0842251	-0.0171675	-0.18312	0.551814	-0.301658
216	0.124712	-0.348333	0.388525	-0.128122	0	0	0	0
217	-0.137437	-0.0383971	0.21865	-0.0333181	-0.0570678	-0.0661721	-0.159492	0.295442
218	-0.261454	0.0878408	-0.0298903	0.211527	0.153127	-0.225464	0.0858674	-0.00472066
219	0.206974	-0.202374	-0.0898036	0.0841693	0.0926558	0.184851	-0.153199	-0.131735
220	-0.0110846	0.0584186	-0.0662077	0.0184743	0.257875	-0.122798	-0.173244	0.0368393
221	-0.0557748	0.189976	0.137927	-0.288766	-0.271238	1.05558	-0.126494	-0.681346
222	-0.0296647	-0.0413009	-0.000265638	0.0765037	0.257599	0.426668	-0.197836	-0.50033
223	-0.113816	-0.042899	0.123893	0.0364426	-0.557827	0.411621	0.701093	-0.513185
224	-0.459795	0.10058	0.208345	0.0809866	-0.431559	-0.0269725	0.304053	0.156931
225	0.0313104	-0.361042	0.050634	0.287348	0.136038	0.147361	-0.169089	-0.124399
226	-0.0746432	0.0414684	0.26678	-0.25635	-0.15789	0.44064	-0.0930141	-0.199927
227	-0.228395	-0.00589014	0.120919	0.128595	0.293417	-0.0705921	-0.134536	-0.100257
228	-0.00219236	-0.0224498	0.159199	-0.146888	-0.0897422	0.641016	-0.320508	-0.320508
229	0.0417371	0.0606393	-0.145597	0.0606393	0.0782094	-0.113495	0.00360966	0.0539645
230	-0.00240254	-0.113114	0.201527	-0.113114	0.409267	-0.162232	-0.162232	-0.00506974
231	-0.192084	0.0548085	0.112055	0.0204609	0.189517	-0.0545199	0.197483	-0.290289
232	-0.304579	0.272554	0.356501	-0.596894	0.170595	-0.0796109	0.095533	-0.0796109
233	-0.587403	0.534371	0.685424	-0.498824	-0.0889091	0.379345	0.0829818	-0.328634
234	-0.250084	-0.372077	-0.176889	0.79905	0.0694388	0.241647	0.236092	-0.481443
235	-0.212943	-0.0710928	0.196847	0.0951156	0.143249	-0.147372	-0.0736634	0.0779649
236	-0.344009	-0.27692	0.662324	-0.0451585	-0.0939078	-0.32025	0.157036	0.275128
237	0.18868	0.209067	-0.0934648	-0.26437	0.13419	0.148504	-0.04473	-0.22365
238	0.00762037	0.467281	-0.133901	-0.300581	-0.240149	-0.0138753	0.186783	0.0642374
239	-0.0501499	0.041683	-0.0275244	0.0363594	-0.323351	-0.0750259	0.518795	-0.103097
240	-0.261275	-0.0727673	0.58174	-0.233174	-0.119954	-0.191319	0.0507016	0.274105
241	0.524978	-0.143584	-0.0164523	-0.37242	-0.1142	-0.230351	-1.04492e-16	0.351384
242	0.2233	-0.20097	0.17864	-0.2233	-0.16091	-0.185554	-0.139165	0.487078
243	0.171723	0.178254	-0.102705	-0.264662	0.222662	0.00997588	-0.183077	-0.0467744
244	0.0149574	0.222488	0.0781873	-0.324046	-0.0495569	0.376472	-0.100353	-0.224167
245	-0.250161	-0.258396	0.0469991	0.486849	0.276652	-0.142271	-0.134317	0.00438534
246	-0.445281	-0.566896	1.44472	-0.439698	-0.394191	-0.089589	0.275934	0.268767
247	0.139981	-0.438076	0.571694	-0.386538	-0.00625281	-0.170612	-0.0324009	0.17783
248	0.836776	-0.0643674	-0.40766	-0.364748	0.298354	-0.298354	0.298354	-0.298354
249	0.0678639	0.0678639	-0.104698	-0.0265058	0.0500356	-0.160829	0.2609	-0.160829
250	-0.0329022	0.421947	-0.462843	0.0867664	-0.268164	-0.0869284	0.490409	-0.142981
251	0.302703	-0.0300627	-0.153563	-0.105535	0.335656	-0.179969	-0.0374934	-0.179969
252	0.154378	-0.264648	-0.287463	0.457811	-0.011697	0.0893225	-0.0803903	0.00446613
253	-0.179883	-0.112018	0.0850087	0.21636	-0.106447	0.191929	-0.100008	0.00229487
254	-0.42102	0.122797	-0.378087	0.623681	-0.170684	-0.12622	0.229491	0.0713973
255	0.96088	-0.162709	-0.317815	-0.451632	0	0	0	0
256	-0.0137641	0.188716	0.082414	-0.236492	-0.13454	0.255918	-0.13454	0.00152886
257	-0.293569	0.0718668	-0.0300575	0.269086	0.318537	-0.0481345	0.00240673	-0.244684
258	-0.110601	-0.0502903	-0.0982647	0.262039	-0.0498043	-0.0310469	0.0975759	-0.0165249
259	-0.017461	-0.220008	0.0458351	0.171118	-0.15273	-0.15273	0.00545466	0.2759
260	0.347897	-0.0994126	-0.284968	0.071103	0.0349631	-0.0264872	0.0349631	-0.0304517
261	0.430599	-0.279551	0.21079	-0.367925	0.174015	-0.179629	-0.179629	0.224536
262	0.0333741	0.862226	-0.0880859	-0.804475	-0.328667	0.778727	-0.0848749	-0.328667
263	-0.452639	-0.146593	-0.163211	0.705072	-0.213873	-0.233534	0.0417312	0.425137
264	-0.039831	-0.386361	0.537718	-0.0975859	0.0235412	0.0488262	-0.204024	0.137324
265	-0.29889	-0.204441	0.456463	-0.00757615	0.0705119	-0.098618	0.279911	-0.243586
266	0.410608	-0.390077	0.124649	-0.173225	-0.506849	-0.302221	0.188888	0.63907
267	0.410608	-0.390077	0.124649	-0.173225	-0.506849	-0.302221	0.188888	0.63907
268	-0.990869	0.651163	0.278601	0.134041	-0.217882	0.163592	0.323014	-0.271972
269	0.0731749	0.240886	-0.413597	0.266452	-0.20918	0.0225271	-0.0643632	0.128726
270	-0.413401	0.511024	0.104596	-0.094634	0.246345	-0.341866	0.0170933	0.0494806
271	-0.645563	1.07262	-0.0630134	-0.419159	-0.226758	0.139387	0.290153	-0.196936
272	-0.505419	0.0270435	0.6345	-0.164193	0.323067	-0.1111	0.186385	-0.368385
273	-0.385424	0.237081	0.180839	-0.0657596	0.252994	-0.273182	0.306686	-0.273182
274	-0.0744376	0.437009	0.402877	-0.763965	-0.123359	-0.104855	0.370076	-0.143545
275	-0.249898	-0.175639	0.548393	-0.113756	-0.193714	0.124407	-0.102628	0.16927
276	0.2706	-0.194516	0.275768	-0.378266	-0.0869802	-0.100595	-0.0549466	0.287413
277	-0.422245	0.441112	0.134276	-0.177591	0.0994442	0.0994442	-0.121673	-0.0779955
278	-0.317128	0.073357	0.25764	-0.000210462	-0.0139203	-0.165652	-0.230679	0.507244
279	0.536976	-0.169048	-0.169048	-0.169048	0	0	0	0
280	-0.292561	-0.292561	0.994878	-0.465027	0.0723396	0.0723396	-0.205597	0.0723396
281	0.335054	0.42548	-0.388358	-0.388358	0.86201	-0.354656	-0.354656	-0.167476
282	0.34379	-0.0839116	-0.0439927	-0.175915	0.251084	-0.0443073	-0.192601	-0.00723385
283	-0.0267545	0.434892	-0.401129	-0.0221238	-0.0823825	0.240761	0.104947	-0.319472
284	-0.53931	0.00309965	0.926514	-0.315319	-0.0953144	-0.20699	-0.0953144	0.419406
285	-0.119663	-0.0846268	0.51305	-0.269907	-0.288316	-0.17991	0.21758	0.262549
286	-0.424312	-0.219457	-0.25929	0.935697	0.0491517	-0.36217	0.3761	-0.0879557
287	-0.298286	-0.374251	0.312145	0.461361	-0.501357	0.627786	-0.388443	0.264847
288	-0.348906	0.985538	-0.242234	-0.206677	-0.111803	-0.111803	0.314114	-0.111803
289	0.377082	0.158131	-0.188541	-0.36408	0.414171	-0.188265	-0.418678	0.159833
290	-0.511631	0.558322	-0.274824	0.343349	-0.159914	0.251805	0.107619	-0.172586
291	0.0763928	0.100207	0.000982418	-0.174568	-0.371575	0.342647	0.373909	-0.360754
292	0.071053	0.0506076	-0.0452305	-0.0771765	-0.305955	0.250828	0.411677	-0.382513
293	-0.153692	0.0261915	0.246637	-0.106076	-0.296455	0.0211808	0.0488198	0.245057
294	-0.307723	-0.221584	0.191881	0.321464	0.0263623	-0.10271	0.201107	-0.114057
295	0.207905	0.109634	-0.271891	-0.0507175	0.143647	-0.176797	0.0154697	0.00631417
296	-0.400959	0.248123	0.217247	-0.0465876	0.568833	-0.153495	-0.153495	-0.153495
297	0.252355	-0.307432	0.259532	-0.233055	0.210408	0.0570597	-0.4541	0.302417
298	0.29386	-0.281831	0.29386	-0.192279	0.230523	0.261788	-0.145702	-0.482325
299	0.270419	0.308373	-0.204	-0.374792	0.17616	0.411039	-0.293599	-0.293599
300	-0.206145	0.0272268	0.471141	-0.325483	0.0791403	-0.184661	0.0562011	0.0562011
301	-0.033279	-0.225334	-0.320848	0.570616	0	0	0	0
302	0.092785	-0.147144	0.231944	-0.181934	0.131527	-0.411144	-0.158739	0.415745
303	0.171131	0.426057	-0.313795	-0.235618	0.0370302	-0.0851806	0.150704	-0.107646
304	-0.0207337	-0.0207337	-0.16587	0.187505	-0.0282599	-0.0590889	0.0984816	-0.00932983
305	0.600608	-0.0551964	-0.205299	-0.264268	0	0	0	0
306	-0.17614	-0.266709	0.883513	-0.393505	0.649269	-0.374519	-0.775132	0.437834
307	-0.255951	-0.172307	0.363999	0.0691204	-0.203203	0.0790236	0.35793	-0.199883
308	-0.27213	0.0907099	-0.27213	0.45355	0.618993	-0.206331	-0.206331	-0.206331
309	-0.084126	-0.21345	0.0505421	0.261522	0.452392	-0.0415604	-0.235383	-0.143572
310	0.32988	-0.0565828	-0.262148	0.00540313	-0.229485	0.372276	-0.229485	0.0928869
311	-0.0830914	-0.273303	0.0439459	0.338301	-0.381337	0.132837	0.176909	0.0838678
312	0.110932	-0.120838	0.182861	-0.178898	0.571228	-0.162537	-0.379331	-0.0624781
313	-0.38487	0.0876267	-0.136188	0.396898	0.199437	-0.217849	-0.00490418	0.035964
314	-0.115342	-0.33453	0.523088	-0.0208768	-0.107424	0.291629	-0.0157893	-0.16029
315	0.208722	0.314758	-0.0214348	-0.440039	0.0846958	0.299801	0.121516	-0.502483
316	-0.248157	0.0422394	-0.0241368	0.197117	0.49322	-0.464207	-0.180525	0.174078
317	-0.0724411	0.453428	-0.082554	-0.335376	-0.270742	0.255701	0.0626719	-0.0470039
318	-0.380752	0.206466	-0.0716897	0.237373	0.0749318	0.0886977	-0.255449	0.0886977
319	0.0812656	-0.476758	0.0342171	0.21794	-0.0444535	-0.354466	0.0155977	0.315173
Area: HPC
	Mean firing rate for each co-location during the item-cue period (Hz)				Mean firing rate for each target location during the choice-fixation period (Hz)
Cell	I	II	III	IV	TR	TL	BL	BR
1	-0.257922	0.654724	-0.486083	0.198401	0.989686	-0.0773192	-0.472506	-0.274913
2	-0.385295	-0.328122	0.472297	0.186433	0.202019	-0.378785	0.589221	-0.378785
3	-0.4365	-0.586343	1.21177	-0.286656	-0.515461	-0.120274	0.274913	0.274913
4	0.907192	0.583195	-0.842393	0.388797	-0.763581	0.424212	-0.36765	0.226246
5	0.414884	0.0664143	-0.337811	-0.435383	-0.0585238	0.212814	-0.0133009	-0.126358
6	-0.167167	0.330154	0.211744	-0.238212	0	0	0	0
7	-0.402241	-0.192439	1.16603	-0.669738	-0.103311	1.68278	-0.333775	-0.333775
8	-0.0791962	0.0921418	0.288152	-0.3925	-0.0650497	0.0520398	0.260199	-0.260199
9	-0.040063	-0.270886	-0.0262071	0.344049	-0.163797	0.491392	-0.163797	-0.163797
10	-0.492209	0.515075	0.856166	-0.40516	-0.269826	0.546232	-0.0204746	-0.218822
11	0.0958606	-0.213024	0.16205	-0.112163	0.519302	-0.379788	0.0135639	-0.183112
12	0	-0.226207	0.226207	-0.226207	0.239143	-0.239143	0.478287	-0.239143
13	0.139443	-0.278887	-0.0697217	-3.70074e-17	0	0	0	0
14	0.0608741	0.104356	0.0913112	-0.221756	0.311325	-0.551586	0.379004	0.0270717
15	0.175179	1.05108	-0.262769	-0.262769	0.394154	-0.262769	-0.262769	0.131385
16	-0.190111	-0.391406	0.174735	0.183721	-0.262265	0.917928	-0.262265	-0.262265
17	-0.189822	-0.189822	0.258848	0.034513	0.26853	-0.259696	0.26853	-0.211997
18	0.848308	-0.378584	-0.157743	-0.378584	0.363961	-0.242641	-0.242641	0.229161
19	0.0205689	-0.527936	-0.143982	0.49594	0.894477	-0.235389	-0.61201	0.141233
20	0.0522804	-0.365963	-0.365963	0.609938	-0.344729	0.574548	-0.344729	-0.344729
21	0	0	0	0	1.08333	-0.25	-0.25	-0.25
22	0.351597	-0.454146	-0.636782	0.74104	-0.560112	-0.280056	0.112022	0.356435
23	-0.189297	-0.486764	-0.129804	0.740287	0.580225	-0.0374339	0.00374339	-0.299471
24	-0.374339	0.24332	0.397735	-0.462576	1.30039	-0.416125	-0.278804	0.0416125
25	0.498636	-0.217354	-0.336686	-0.268496	1.95615	-0.0631018	-0.399644	-0.399644
26	0.377562	-0.0568147	-0.808032	0.837491	0	0	0	0
27	-0.294479	0.453044	-0.18769	0.319558	0.109775	-0.343048	-0.0196027	0.274438
28	-0.325363	0.432963	0.336077	-0.148358	-0.391941	0.218876	0.354613	-0.219659
29	-0.0767375	-0.3677	-0.211827	0.827326	-0.284859	0.208897	-0.16142	0.0781966
30	-0.143572	-0.0563029	-0.143572	0.292775	-0.258342	0.542519	-0.258342	-0.258342
31	-0.122407	0.497399	-0.253881	-0.0785822	-0.319811	-0.319811	-0.319811	1.00512
32	-0.287408	0.156768	-0.287408	0.255474	-0.287408	-0.0431112	0.378856	-0.287408
33	0.404572	-0.308626	0.369318	-0.637914	-0.184538	-0.517898	-0.049111	0.676641
34	-0.022303	0.491094	-0.236969	-0.473938	0.46753	-0.110007	-0.0378149	-0.302519
35	-0.234054	0.400257	-0.396537	0.270806	0.186199	-0.388827	-0.0150602	0.195783
36	-0.18227	0.306643	0.0825578	-0.269576	0.197151	-0.271082	0.301203	-0.271082
37	-0.377852	0.35947	-0.323523	0.542415	0.0437715	0.233865	-0.288892	0.0437715
38	0.153393	0.0939857	-0.365643	0.0855675	0.179561	-0.0143501	0.148285	-0.281536
39	-0.371704	0.0405974	0.322934	0.0647288	-0.392694	-0.189714	0.0057489	0.522329
40	1.14295	0.111	-0.415093	-0.721498	-0.499083	0.277269	0.277269	-0.149725
41	0.656547	0.292402	-0.426147	-0.368453	1.00579	-0.440834	-0.209717	-0.363795
42	0.237386	-0.00134454	0.344053	-0.580393	0.632108	-0.46539	0.209993	-0.344786
43	0.460445	0.17203	-0.816144	0.295552	0.670572	0.433216	-0.463804	-0.726101
44	-0.227223	0.306571	-0.198916	0.257145	-0.690689	-0.623614	-0.146638	0.986181
45	0	-0.20547	-0.0604323	0.302161	0	0	0	0
46	0	-0.60835	-0.28117	0.971316	0.541603	-1.08321	0.270801	-0.270801
47	0.428421	-1.28987	0.595772	0.350639	-0.363146	0.391629	0.160212	-0.165067
48	-0.0922848	0.1591	0.281958	-0.200537	-0.0395285	-0.201236	0.289875	-0.105409
49	-0.14801	0.551508	0.369744	-0.478492	0.585198	0.431888	-0.426647	-0.539074
50	0.507757	-0.43702	-0.229169	-0.021318	0.641138	0.0518091	-0.28495	-0.28495
51	0.713298	-0.693889	-0.640513	0.320256	1.03938	-0.471018	-0.0182698	-0.307731
52	-0.317011	-0.193729	0.43589	0.158505	-0.440029	-0.0856693	0.40215	0.0155762
53	0.257567	0.257567	-1.04419	-0.038287	1.15345	-0.12684	-0.665912	-0.0594564
54	0.309217	-0.250005	-0.473694	-0.0263164	0.18712	1.24747	-0.449089	-0.449089
55	0.654069	-0.820649	-0.741787	0.692677	-0.192246	-0.476547	0.169591	0.634413
56	-0.047841	-0.341721	-0.341721	0.562526	-0.152499	0.31589	-0.152499	-0.152499
57	-0.162221	-0.162221	-0.162221	0.35148	-0.162221	-0.162221	-0.162221	0.522713
58	-0.233465	-0.233465	-0.0326851	0.384319	0	0	0	0
59	0	0	0	0	0	0	0	0
60	0	0	0	0	0	0	0	0
61	0.54865	-0.277063	-0.804418	0.397525	0.0275648	0.946393	-0.426745	-0.9321
62	1.16186	-0.463988	-0.554522	-0.536689	1.24804	-0.522295	-0.659464	-0.468952
63	0.350811	0.864744	-1.31415	-0.0986237	-0.063075	0.614771	-0.172405	-0.682612
64	-0.662649	-0.544447	1.24172	-0.150439	-0.322066	-0.357494	0.614227	-0.14493
65	-0.0363542	0.403532	0.163594	-0.556219	-0.213201	-0.213201	-0.213201	0.959403
66	0.471775	-0.419437	-0.397077	0.158152	1.12536	-0.400085	-0.345418	-0.2478
67	-0.393666	-0.321781	0.707163	-0.179702	0.0725092	-0.156174	-0.232401	0.301192
68	0.656789	-0.435516	-0.0536019	-0.171905	0.93575	-0.896052	-0.454264	0.418536
69	1.55686	-0.138658	-0.269612	0.150821	-0.981872	0.165691	-0.00818227	0.270015
70	0.038278	-0.363641	-0.0956949	0.574169	0.348286	-0.316624	-0.316624	0.348286
71	-0.356174	-0.28879	0.863481	-0.187713	0.313906	-0.345296	-0.164016	0.198545
72	-0.531246	0.060609	0.858798	-0.547535	0.31705	-0.688452	0.173407	0.29045
73	-0.637556	1.26122	0.27983	-0.694996	0.243476	-0.236905	-0.422346	0.58578
74	-0.3699	0.0816662	0.664939	-0.3699	-0.341342	-0.20765	0.193427	0.32712
75	-0.337883	0.872864	-0.117747	-0.337883	-0.21384	0.807842	-0.21384	-0.21384
76	0.570305	0.770726	-0.691608	-0.508887	0.573257	-0.319282	-0.319282	-0.0675405
77	-0.186425	0.912319	-0.281968	-0.377511	-0.199044	-0.199044	0.566032	-0.0421055
78	-0.162221	-0.162221	-0.162221	0.35148	0	0	0	0
79	-0.485128	0.223905	0.426487	-0.181257	0.023947	0.023947	0.0997791	-0.184591
80	0.261646	-4.44089e-17	-0.088148	-0.0718243	-0.36077	0.0205936	-0.116697	0.47823
81	-0.37321	-0.074642	0.441066	-0.124403	0.27687	-0.22653	-0.22653	0.27687
82	0.808581	-0.223057	-0.223057	-0.223057	0.0520466	0.32715	-0.223057	-0.223057
83	-0.175682	0.250347	-0.316228	0.481871	-0.957336	0.683811	0.556818	-0.199282
84	-0.198821	-0.494219	-0.26299	0.929665	-0.00817161	-0.571641	1.14161	-0.619612
85	0.0198717	-0.490547	0.102197	0.184523	0.705963	-0.560404	0.0727797	-0.138282
86	0.0235867	-0.202551	0.245891	-0.154257	-0.829696	-0.625923	0.632711	0.711665
87	-0.411463	-0.259502	0.652262	-0.204796	-0.420899	-0.172186	0.187066	0.32524
88	0.0988618	-0.11122	0.296586	-0.355903	-0.46704	-0.5033	1.05453	-0.0198345
89	0.602892	0.269774	-0.484576	-0.568392	0.444728	0.249732	-0.010263	-0.595251
90	-0.691301	-0.488716	1.49393	-0.423174	-0.526698	-0.526698	1.67586	-0.526698
91	0.691619	0.0436228	0.0777278	-0.809004	0.167929	-0.0125947	-0.157013	-0.0125947
92	0.10852	-0.293003	-0.293003	0.429737	-0.230961	-0.230961	-0.230961	0.545907
93	-0.158506	-0.0603832	0.18115	-0.0362299	0	0	0	0
94	0.0763107	0.874479	-0.500144	-0.318742	0.318508	0.519179	-0.659766	-0.333675
95	0.20286	-0.0912871	0.0414941	-0.124482	0.465222	-0.108335	-0.0319415	-0.250209
96	-0.367244	0.571269	-0.293795	0.112998	-0.286931	0.182592	0.182592	-0.114772
97	-0.2989	-0.219395	0.791955	-0.187067	0.0284624	-0.230812	0.0307645	0.177178
98	0.393252	-0.848774	0.266986	0.229574	-0.22173	-0.308838	0.336787	0.213811
99	0.357271	-0.972153	0.530686	0.158332	-0.175432	-0.175432	0.165113	0.210519
100	-0.542731	0.0288303	0.752864	-0.345964	0.795032	0.12627	-0.420899	-0.420899
101	0.856412	-1.28442	0.609448	-0.412033	-0.454348	-0.454348	0.512174	0.333188
102	-0.259147	-0.317946	0.586658	0.00771138	-0.208072	0.349835	-0.242941	0.167442
103	-0.364531	-0.248807	-0.235581	0.850573	0	0.903211	-0.275981	-0.677408
104	-0.69908	0.0418253	0.192055	0.483978	-0.400486	-0.400486	0.0266991	0.881069
105	-0.365827	0.859181	0.259709	-1.0137	-0.656651	0.275631	0.496136	0.0486408
106	-0.462628	-0.154209	0.154209	0.308418	0.0937218	-0.281166	0.343647	-0.281166
107	0.0186705	0.154032	0.0728151	-0.252052	-0.378041	-0.27653	0.749858	-0.378041
108	-0.647144	1.04769	0.154801	-0.754622	-0.852124	0.798866	0.426062	-0.852124
109	-0.345804	0.778059	-0.345804	-0.345804	-0.284555	1.08633	-0.429623	-0.429623
110	-0.127716	0.0138013	-0.411584	0.485805	0.442586	-0.491762	-0.335292	0.461027
111	-0.0205215	0.153911	0.188798	-0.369386	0.65013	-0.20004	-0.20004	-0.20004
112	0.0778986	-0.0462523	0.177219	-0.25317	-0.321414	0.257723	-0.145155	0.15313
113	-0.0803116	-0.216841	-0.134923	0.465807	0	0	0	0
114	0.161982	0.734033	0.115092	-1.06652	-0.0352925	0.958543	-0.237165	-0.671968
115	-0.242222	-0.161481	0.403703	-6.93889e-18	-0.220027	-0.220027	0.0929003	0.332198
116	-0.337211	0.596604	-0.129696	-0.129696	0.0590946	0.410286	-0.319111	-0.118885
117	-0.181022	0.181022	-0.25343	0.25343	-0.335397	0.431225	0.0317744	-0.0280363
118	-0.797281	-0.108625	0.403863	0.483939	-0.548812	0.167101	1.14677	-0.73721
119	-0.159531	-0.69795	1.19649	0.13959	0.41557	-0.519462	0.649328	-0.0519462
120	0.137437	-0.274874	7.40149e-17	0.137437	-0.235702	-0.235702	-0.235702	0.612826
121	-0.467217	-0.347075	-0.467217	1.09462	-0.235702	-0.235702	1.88562	-0.235702
122	-0.21367	-0.386339	0.383914	0.0978841	0.0488669	-0.0312091	0.340344	-0.377137
123	0.185681	-0.274101	0.185681	-0.136166	-0.374766	0.124922	0.499688	-0.374766
124	-0.421741	-0.0702902	0.817922	-0.492031	-0.232384	0.780982	-0.420431	-0.286111
125	0.56902	-0.297967	0.0961183	-0.396488	-0.415237	-0.542287	1.20465	-0.542287
126	0.0857708	-0.215652	0.651858	-0.424565	0.293395	-0.0112844	-0.322734	-0.0112844
127	0.140784	-0.326427	0.0582905	0.107377	0.00853391	-0.0987495	0.384026	-0.259675
128	-0.372636	0.034376	0.17313	0.161567	0.0205659	-0.131622	0.324942	-0.192497
129	0.200271	0.276738	-0.387937	0.0473367	0	0	0	0
130	0.471752	-0.146212	-0.891799	0.733105	0.00110787	-0.141807	-0.505591	0.580708
131	-0.147502	0.0316354	-0.501577	0.636222	0.431663	-0.466474	0.322798	-0.266888
132	-0.565537	0.0273956	0.184464	0.302265	1.01033	0.0566771	-0.530928	-0.40249
133	0.405169	-0.221001	0.154701	-0.283618	-0.339025	0.14126	-0.339025	0.301356
134	0.0886885	-0.425705	-2.44249e-16	0.354754	-0.162221	0.45422	-0.162221	-0.162221
135	-0.22464	0.256582	-0.171279	0.0761239	0.402391	0.363206	-0.58324	-0.244147
136	0.221061	-0.284349	0.221061	-0.241244	0.318266	0.0403067	-0.175884	-0.175884
137	-0.0536522	0.253629	-0.317036	0.0979929	0.0305217	0.231965	-0.377359	0.122087
138	0.113926	0.262663	-0.208337	-0.257916	-0.0229632	0.556644	-0.22129	-0.32276
139	-0.278969	0.0553784	-0.00299966	0.295967	0.418644	-0.0353198	-0.388934	-0.0613847
140	-0.1638	0.149944	0.372532	-0.56022	0.233982	0.305909	-0.161616	-0.33469
141	-0.407853	-0.203927	-0.203927	0.713743	0.323048	-0.150756	-0.150756	-0.150756
142	-0.230486	1.01482	-0.10008	-0.517379	0.253631	0.348743	-0.697486	0.0774984
143	-0.172024	0.391832	-0.172024	-0.172024	-0.600997	1.41239	-0.518916	-0.600997
144	-0.227154	1.66764	-0.627165	-0.456825	-0.282696	-0.282696	0.356736	0.0583341
145	0.119531	-0.579264	0.796488	-0.400595	0.250622	-0.340715	-0.0294849	0.157253
146	0.0229991	-0.416074	0.747469	-0.334764	0	0	0	0
147	-0.115233	0.489742	0.0864251	-0.51855	-0.129652	0.367763	-0.847725	1.02226
148	0.0108721	-0.291571	0.516426	-0.380525	0	0	0	0
149	-0.128676	0.677451	-0.143604	-0.504869	-0.224361	0.6885	-0.285821	-0.0833644
150	-0.0308979	0.107374	0.146724	-0.251148	-0.152499	-0.152499	0.257341	-0.152499
151	-0.4879	-0.0631981	0.223924	0.235344	0.102916	-0.261248	0.00580552	0.139333
152	1.27446	0.39787	-0.388252	-0.54425	0.556422	0.41737	-0.384222	-0.384222
153	-0.437213	-0.6139	1.17746	-0.487569	0	0	0	0
154	0.329204	-0.0983001	0.390907	-0.471841	0.40523	0.0412598	-0.154724	-0.154724
155	0.0297238	0.543783	-0.492298	0.19518	0.104453	-0.453985	-0.453985	1.14742
156	-0.223459	-0.135166	0.18122	0.0535404	-0.211795	0.949769	-0.301146	-0.301146
157	-0.221867	0.46275	0.0990476	-0.221867	-0.210535	-0.210535	-0.210535	0.547391
158	-0.154303	-0.154303	-0.154303	0.493771	-0.277837	0.854246	-0.36492	-0.36492
159	-0.220929	-0.220929	-0.220929	0.706972	-0.314191	0.17455	0.352275	-0.314191
160	-0.274028	0.445296	-0.154141	0.109611	-0.338491	-0.338491	0.95393	-0.338491
161	2.77556e-17	0.579712	-0.434784	0.231885	-0.316253	-0.316253	0.891259	-0.316253
162	-0.00664519	-0.240556	0.285743	-0.0598067	-0.0295442	0.441685	-0.192037	-0.192037
163	-0.295099	-0.150829	0.281984	-0.0983665	0.536675	-0.258399	-0.258399	-0.1292
164	-0.216412	0.143976	-0.0500787	-0.0202241	0.333619	-0.307757	-0.307757	0.237413
165	0.106778	-0.262218	0.26957	-0.110279	0.600952	-0.449363	-0.564807	0.371573
166	-0.215556	0.274834	0.16975	-0.229567	-0.28495	0.641138	-0.28495	0.0518091
167	-0.0343405	-0.0599397	0.349648	-0.264734	0.469091	-0.00893877	-0.253265	-0.253265
168	-0.639286	-0.0854661	0.0940127	0.172983	0.125224	0.970485	-0.438283	-0.438283
169	-0.441689	0.295676	-0.0401536	-0.144553	-0.359152	-0.0653003	-0.182841	0.522403
170	0.108229	-0.324687	-0.009839	0.238104	-0.285113	-0.285113	0.570226	-0.285113
171	-0.294709	0.443808	-0.249575	-0.0380055	-0.303609	0.0892967	0.331974	-0.180826
172	0.594894	-0.100197	-0.00254927	-0.111362	-0.0259676	0.0732141	-0.179991	0.212069
173	0.525401	-0.431018	-0.0194817	0.0499088	0.906106	0.00502305	-0.190002	-0.258981
174	-0.397477	-0.450962	-0.463304	1.09232	-0.114708	-0.114708	-0.114708	0.281556
175	-0.423249	0.0396796	0.489382	-0.469542	-0.218218	0.927426	-0.218218	-0.218218
176	-0.38593	0.231044	-0.129689	0.0333731	-0.268016	0.0794121	0.281552	-0.173263
177	0.127734	-0.416523	-0.239424	0.484092	-0.129152	0.10876	-0.0815697	0.10876
178	0.353677	-0.528093	-0.483105	0.76657	-0.153949	0.0493952	-0.335888	0.62732
179	-0.0834825	-0.0636669	0.13272	-0.0742824	0.322482	0.0701048	-0.308461	0.0322482
180	-0.404953	0.600138	-0.0639399	-0.373952	-0.309378	0.862793	-0.467779	0.117088
181	0	0	0	0	-0.125	-0.125	-0.125	0.490385
182	0.0824049	-0.00429192	-0.093741	0.0576344	0.319241	-0.0995037	-0.0995037	-0.0995037
183	0.697805	-0.27433	-0.309052	0.317028	-0.186395	0.348243	-0.121103	0.00404035
184	0.301681	-0.481851	-0.0744891	0.450426	0.0150055	0.517783	-0.371149	-0.0472775
185	-0.309799	-0.309799	0.216543	0.00510657	0	0	0	0
186	-0.187074	-0.276322	0.348105	0.0036579	-0.362337	0.218645	0.425251	-0.203887
187	-0.129209	-0.0375175	0.018846	0.0905104	0.0501703	0.124335	-0.163599	-0.0054533
188	-0.163678	0.042435	0.207325	-0.163678	0.30943	0.11186	-0.283281	-0.19067
189	-0.113358	-0.389542	0.0542146	0.3776	-0.248155	0.0330873	0.248155	0.0155097
190	-0.357492	-0.127827	-0.111167	0.372725	-0.152922	0.0421438	-0.133415	0.285975
191	-0.0843414	-0.197274	-0.226668	0.41807	0.0709059	-0.30135	-0.55023	0.857962
192	-0.125436	-0.185646	-0.190477	0.439027	0	0	0	0
193	0.329625	0.0478824	-0.239797	0.0381671	-0.0346187	-0.0664399	-0.0389401	0.145701
194	-0.404971	-0.224984	0.163409	0.194986	-0.267474	-0.50006	-0.50006	1.44369
195	-0.123841	0.320135	-0.13143	-0.148078	-0.200265	1.2509	-0.417511	-0.417511
196	-0.142444	-0.226189	0.406549	-0.0424909	0	0	0	0
197	0.233964	-0.139529	-0.283896	0.262991	1.21733	-0.456145	-0.475913	-0.421353
198	1.09135	-0.0972072	-0.362012	-0.297016	1.21347	-0.486017	-0.484386	-0.293361
199	0.300657	0.22265	-0.140241	-0.264124	0.0565761	0.702505	-0.341456	-0.557057
200	0.0122359	-0.164398	0.0158302	0.12283	0.100177	-0.0492734	0.100177	-0.19106
201	0.419371	0.0184194	-0.125678	-0.142439	0	0	0	0
202	-0.225429	0.100597	-0.029613	0.0850984	-0.171517	-0.171517	0.139922	0.198317
203	0.462402	0.116271	-0.292339	-0.199841	0	0	0	0
204	-0.871227	-0.0469122	0.756267	-0.258275	0.66504	-0.371307	-0.28554	-0.210494
205	-0.142555	0.285111	-0.249472	0.149683	-0.307216	-0.307216	0.844844	-0.307216
206	0.495288	0.101971	-0.265125	-0.148322	0.0238095	-0.166667	0.433333	-0.357143
207	0.145382	-0.346562	0.356442	-0.245793	0.111154	-0.114271	0.32641	-0.360035
208	-0.296903	0.779605	-0.17607	-0.538568	-0.169031	-0.169031	0.368795	-0.169031
209	0.830181	-0.0845746	-0.639595	0.106599	0.105185	-0.229495	0.257312	-0.229495
210	-0.147046	0.324238	-0.150676	0.0368699	1.14483	-0.457175	-0.163475	-0.299835
211	-0.578767	0.419107	-0.215541	0.538852	0.413017	-0.37547	-0.112641	-0.0750939
212	0.449472	6.245e-17	-0.0898945	-0.209754	-0.169227	0.257349	0.167543	-0.229846
213	-0.419257	-0.419257	0.699588	-0.178844	-0.223677	0.349495	0.10385	-0.223677
214	-0.424578	0.253257	0.0273121	-0.00666467	-0.124035	0.350216	-0.124035	-0.124035
215	-0.322331	-0.0924332	0.321271	-0.0906557	0.0212819	0.230554	-0.160174	-0.106409
216	-0.112367	-0.297123	0.267411	0.106604	0	0	0	0
217	0.282642	0.0641616	-0.0577809	-0.161709	0.329762	-0.176658	-0.514271	0.3758
218	0.76205	-0.18201	0.215061	-0.661763	0.149721	0.140697	-0.352636	0.0941282
219	-0.391596	-0.446476	-0.133323	0.930764	-0.141154	-0.166413	-0.0135216	0.310695
220	-0.0117792	-0.0935411	0.428786	-0.303786	-0.130189	0.381887	-0.130189	-0.130189
221	-0.221731	0.714	-0.256922	-0.31731	-0.261672	0.086708	0.493152	-0.446185
222	-0.225938	0.675797	-0.242077	-0.219022	0.0531663	0.306238	-0.170132	-0.170132
223	-0.0827429	0.175033	-0.187464	0.129286	0.342552	0.118576	-0.536124	0.0625815
224	0.896347	-0.707642	-0.134789	1.43101	0	0	0	0
225	-0.131679	0.234097	-0.445028	0.398375	0.413749	-0.292431	-0.181273	-0.014536
226	-0.180866	0.409194	0.330804	-0.467119	0.494681	0.212171	-0.479691	-0.00352714
227	-0.258933	-0.31072	0.172622	0.353876	-0.203804	-0.362318	-0.016469	0.48309
228	0.363285	-0.301034	0.0803931	-0.0320275	0	0	0	0
229	0.0699324	0.344563	0.00754173	-0.30526	0	0	0	0
230	-0.572108	0.106304	0.367618	0.00579839	-0.625919	-0.137665	0.778793	-9.25186e-18
231	-0.151997	0.251465	-0.280923	0.21802	-0.234146	-0.0117073	0.260163	-3.79813e-17
232	-0.547366	0.736546	0.0905008	-0.522833	-0.461257	0.830049	-0.20459	-0.450097
233	-0.162293	-0.0856685	0.216694	-0.0375047	-0.209149	-0.128519	0.318045	0.0368747
234	0.0383759	0.147256	0.0474493	-0.313392	0.613749	-0.355252	-0.135025	-0.135025
235	-0.0866107	0.383112	-0.197174	-0.0409432	0.556903	0.203618	-0.298107	-0.288458
236	0.124501	-0.205087	0.00679095	0.14261	0.12706	-0.0381181	-0.0672673	0.0519793
237	0.13577	-0.16567	-0.213266	0.343239	0.662559	-0.138675	-0.138675	-0.138675
238	-0.0828575	0.54633	-0.00245669	-0.615647	-0.0493916	-0.160523	0.128418	0.0802614
239	-0.478989	-0.311723	0.106442	0.691874	0.379363	0.0387105	-0.415493	-0.0180649
240	-0.230985	-0.198826	0.637316	-0.271823	0.52455	0.087425	-0.655688	0.0364271
241	-0.0766371	-0.207185	0.157599	0.0951358	0.622999	-0.552661	-0.356717	0.231113
242	-0.0579233	-0.10811	-0.0482381	0.257536	-0.154455	0.554322	-0.241244	0.00577085
243	0.322293	-0.0578693	-0.404432	0.236816	-0.130189	0.509907	-0.130189	-0.130189
244	-0.130326	-0.0156391	-0.130326	0.328421	0.136474	0.286596	0.286596	-0.614135
245	0.0844795	-0.225279	-0.203153	0.425214	-0.280006	-0.140906	-0.379363	0.713563
246	0.364177	-0.0236934	-0.344432	0	-0.0162779	0.371137	0.168205	-1.3999
247	-0.196116	0.65372	-0.196116	-0.196116	0.330247	-0.283069	0.176918	-0.283069
248	-0.367259	0.445917	-0.182217	0.247132	0.050303	-0.416797	0.102203	0.134141
249	-0.12151	-0.695918	0.651733	-0.107702	-0.295262	0.590523	-0.295262	0.241578
250	-0.0748513	-0.00305516	0.407209	-0.367559	-0.00857836	-0.0818843	0.193013	-0.173517
251	0.414087	0.426636	-1.02894	0.276058	0.376456	0.354617	-0.446131	-0.434692
252	0.126894	-0.347606	-0.0270974	0.276833	0.0829103	0.105253	-0.151688	-0.0553352
253	0.0639686	-0.208508	0.101201	0.056522	-0.365662	0.347895	0.0624721	-0.0386152
254	-1.02567	-0.481237	0.403461	0.590609	-0.534136	0.39665	0.0853996	-0.00517574
255	-0.128268	-0.0836115	0.53041	-0.310327	-0.197423	0.0603236	-0.197423	0.278417
256	-0.0747685	0.371124	0.629958	-0.808859	-0.332796	-0.599032	0.998387	-0.142627
257	0.341607	-0.597109	-0.0282821	0.334164	-0.266072	-0.307725	0.0447267	0.525343
258	-0.260795	0.331872	-0.125387	-0.0303133	0.147442	0.394072	-0.345818	-0.191675
259	0.860457	-0.40959	-0.239495	-0.171456	-0.0589158	0.0166173	-0.398815	0.432049
260	-0.370238	-0.0937687	0.327519	0.0510488	0.0369611	-0.110883	0.0633618	-2.01859e-17
261	0.0705544	0.13103	-0.163787	-0.0352772	0.00868465	0.477656	-0.225801	-0.225801
262	-0.0576613	-0.295408	0.103393	0.264447	-0.382332	-0.155454	-0.155454	0.600808
263	-0.543305	0.395837	0.438297	-0.31046	-0.237179	-0.137386	-0.0786845	0.469688
264	0.618203	0.0818673	-0.837565	0.0818673	0.433432	-0.292546	-0.0861403	-0.0673582
265	0.148845	-0.1378	0.457042	-0.374874	0.224609	-0.125551	-0.134766	0.050367
266	0.521128	-0.194245	-0.181858	-0.16018	-0.171526	-0.338878	0.3363	0.145865
267	-0.355841	-0.388443	-0.0950298	0.915615	-0.27041	-0.337371	0.716154	-0.0963104
268	-0.31662	0.0642501	0.417915	-0.180595	-0.0206664	-0.145195	0.626881	-0.538704
269	0.174714	-0.0524142	0.22014	-0.203833	-0.346546	0.713477	0.183466	-0.523217
270	-0.0222348	0.17629	-0.0667044	-0.0820977	-0.249472	0.31184	-0.0356389	-0.0356389
271	0.387334	-0.256218	-0.27787	0.0602376	0.0934008	-0.0714241	-0.106744	0.0816276
272	-0.378556	0.0941409	-0.0331237	0.312309	-0.0156406	0.164638	-0.245873	0.10065
273	0.637837	-0.315047	-0.896467	0.543484	0.886602	-0.496228	-0.321651	-0.117979
274	-0.144338	-0.329914	-0.252591	1.1547	0.232459	-0.284117	0.232459	-0.0258288
275	-0.446404	-0.293961	-0.297559	0.984212	-0.113195	-0.433987	0.22306	0.353036
276	0.227348	-0.114104	-0.40953	0.268558	0.0452771	0.135686	0.00498048	-0.290528
277	0.500043	-0.0679106	-0.44101	-0.0162014	0.14941	0.00152317	0.104551	-0.371274
278	0.202366	-0.133755	-0.109627	0.0508268	-0.162473	0.460341	-0.162473	-0.162473
279	-0.0306624	0.217284	-0.0389593	-0.194277	-0.0589385	0.551075	-0.358594	-0.140274
280	0.170919	-0.375894	0.80684	-0.64339	0.255066	-0.175917	0.00825785	-0.0884341
281	-0.363459	0.176537	-0.0278743	0.220671	0.0986624	0.380033	-0.233866	-0.233866
282	-0.00652953	-0.166503	0.385586	-0.26363	-0.151847	-0.151847	-0.151847	0.43867
283	-0.534314	0.607782	0.121963	-0.220012	0.358874	0.0168233	-0.439152	0.0797164
284	0.0702772	0.382669	-0.278053	-0.258701	0.321182	-0.114708	-0.114708	-0.114708
285	-0.179366	0.126438	0.267579	-0.248867	0.119623	0.190309	-0.259512	-0.0924357
286	1.3084	-0.543589	-0.356899	-0.201324	0.183332	0.145526	-0.308142	-0.0576796
287	-0.130619	0.265278	0.0977832	-0.240591	-0.494334	0.201045	-0.262541	0.513074
288	0.261905	-0.238095	0.197802	-0.238095	-0.142857	0.440476	-0.142857	-0.142857
289	-0.305741	-0.178453	0.303245	0.237355	-0.0471545	0.0249642	-0.31122	0.282927
290	-0.355953	0.0915308	0.270524	-0.0622918	-0.446776	-0.125441	-0.131742	0.640092
291	0.39089	0.151791	-0.130779	-0.422848	-0.232951	0.296181	-0.232951	0.178596
292	0.143971	-0.177311	-0.0507457	0.096161	-0.185723	0.0486417	-0.185723	0.361127
293	0.258961	-0.373066	-0.0621221	0.172776	-0.551797	0.378235	0.145727	0.0294728
294	0.117344	-0.231183	0.101724	0.0177653	-0.403132	0.0440925	-0.11563	0.502591
295	-0.183051	0.183051	-0.142373	0.142373	-0.0522253	-0.381647	0.365577	0.109198
296	0.333851	-0.189688	-0.227626	0.0521642	0.0756238	0.211747	-0.434837	0.0756238
297	0.404902	-0.360175	-0.00706225	-0.0342247	-0.0775262	0.0715626	0.36974	-0.364235
298	0.217225	0.119871	0.0874197	-0.4318	-0.170536	-0.153164	-0.170536	0.507
299	-0.335953	0.0467215	0.657551	-0.372213	-0.141101	0.480074	-0.105091	-0.222124
300	0.303799	-0.132425	-0.37131	0.199936	0.633843	-0.137792	-0.321515	-0.174537
301	0.944895	-0.394867	-0.170761	-0.363034	0.290681	-0.404906	0.355583	-0.269457
302	0.263916	-0.472004	0.568435	-0.291697	-0.349574	0.643043	-0.134923	-0.112209
303	0.692368	-0.653688	-0.00838061	-0.0294561	-0.0465425	-0.042929	0.179521	-0.0897606
304	-0.909215	-0.306932	1.28275	-0.0147007	-0.0178886	0.736897	-0.351267	-0.307359
305	-0.0531127	0.177042	0.164502	-0.271011	0.785908	-0.204061	-0.5068	-0.154244
306	0.121555	0.0435784	-0.218705	0.0498332	-0.0533774	0.011373	-0.127378	0.150124
307	0.145527	-0.347648	-0.413405	0.522661	-0.517767	-0.394393	0.15469	0.744445
308	0.434184	-0.46132	0.521728	-0.554336	0.341193	-0.159223	-0.276968	0.153537
309	-0.404726	0.817838	-0.434913	0.138636	-0.00879609	0.58494	-0.246291	-0.246291
310	-0.229059	-0.473538	0.961548	-0.159768	-0.32612	0.391591	0.142589	-0.32612
311	0.340468	0.161274	-0.125436	-0.376307	-0.167853	-0.167853	0.167853	0.167853
312	0.136566	-0.350496	-0.221783	0.394939	0.497284	0.109402	-0.3539	-0.160593
313	0.374348	0.147449	-0.126846	-0.339448	-0.16746	0.0744267	-0.16746	0.259399
314	-0.0102261	0.0767317	0.210792	-0.292839	0.0274438	-0.0851462	0.0274438	0.0333776
315	0.102704	0.162635	-0.0837489	-0.185854	-0.0471425	0.226042	-0.0471425	-0.141428
316	0.512763	0.247855	-0.122499	-0.644894	-0.356887	0.689649	0.0486664	-0.410376
317	-0.30207	-0.282799	1.03948	-0.572695	-0.239742	0.138552	-0.0765563	0.122105
318	-0.146711	0.506642	-0.498818	0.0929171	0.333906	-0.133562	-0.267125	0.0934937
319	-0.127147	0.744802	-0.159162	-0.441651	0.0980171	-0.154764	0.380537	-0.330808
320	0.792629	-0.0497336	-0.668295	-0.0777087	-0.162047	0.285965	-0.629122	0.438479
321	-0.110935	0.022187	-0.480719	0.637877	-0.0743235	0.297294	0.0990981	-0.297294
322	0.517993	-0.44407	-0.169953	0.0672641	0.375741	-0.105781	-0.241548	-0.0170792
323	0.908329	0.307164	-0.544417	-0.623039	-0.0456737	0.0709911	-0.126857	0.105073
324	0.297095	0.314445	-0.299102	-0.354604	0.257059	-0.13567	-0.13567	0.0508762
325	0.0041759	0.166253	-0.125001	-0.0413552	0.0462266	-0.154169	0.262692	-0.154169
326	0.304439	-0.163577	-0.24357	0.10358	0.0628075	0.128012	-0.117417	-0.068659
327	-0.110845	0.326565	-0.0683823	-0.146673	-0.222539	-0.0669535	0.209761	0.0634526
328	-0.0344896	0.154144	0.0919002	-0.208974	0.0918233	-0.123961	-0.123961	0.167348
329	0.0281538	-0.163292	0.104732	0.0329399	-0.102663	0.220319	-0.120174	-0.00148787
330	0.137734	0.562657	-0.457159	-0.329682	0.354885	0.0298851	-0.403449	0.0163434
331	0.112521	-0.187535	0.112521	-0.037507	-0.218203	0.277712	0.138856	-0.231427
332	-0.0726649	0.189364	0.188581	-0.306472	0.0488181	-0.0714307	-0.138653	0.169579
333	-0.288045	0.461279	-0.128232	-0.0594379	0.11107	0.208577	-0.323281	-0.016133
334	0.24523	-0.255666	0.015653	-0.00521767	0.11339	0.319553	-0.175239	-0.257704
335	0.189371	-0.112635	-0.0224166	-0.0339562	0.306951	-0.21279	-0.259801	0.188431
336	0.390743	-0.216833	0.00589515	-0.139586	0.198484	-0.178636	-0.178636	0.172476
337	-0.23283	0.0814184	0.0710317	0.0617991	0.0239176	-0.0513015	0.0427223	-0.0162234
338	0.0497866	-0.211469	0.0275031	0.152634	0.0363177	-0.00847413	-0.0196721	-0.00847413
339	0.203619	-0.215876	-0.116722	0.144843	-0.160941	-0.274416	-0.066733	0.589995
340	0.194904	-0.142127	-0.219838	0.18399	-0.00674745	0.0245424	-0.0800129	0.0740504
341	0.0372039	0.193349	-0.0492494	-0.200705	0.0949146	0.0991071	-0.119477	-0.0754076
342	0.175372	0.104195	-0.233254	-0.0527115	-0.0321088	0.182773	-0.25339	0.114233
343	0.0730711	0.0100703	-0.0894046	0.00649269	-0.0186168	0.0369611	0.0465832	-0.0840025
344	0.00409864	0.336089	0.175448	-0.565188	-0.0467276	-0.0511159	-0.154441	0.300682
345	0.635273	-0.0277926	-0.442582	-0.177186	-0.188492	0.0982283	0.218781	-0.196457
346	-0.460168	-0.0138227	0.330531	0.15515	-0.115732	0.0568111	0.121755	-0.10088
347	-0.0176588	-0.252068	0.228629	0.050976	-0.215299	-0.031608	-0.125616	0.414321
348	0.208123	0.329923	-0.481285	-0.0930551	-0.138932	-0.047569	0.263064	-0.0759229
349	-0.144673	0.0314798	0.141659	-0.0269827	0.14311	0.00963954	-0.123831	-0.0316728
350	-0.307453	0.158397	9.8383e-05	0.174236	0.111782	-0.0264685	-0.185989	0.110263
351	-0.121516	-0.141327	0.07482	0.205458	-0.0750417	-0.201173	0.314819	-0.0422804
352	0.258099	0.580371	-0.498003	-0.3514	0.0646225	-0.00767392	-0.226973	0.180813
353	-0.0689654	-0.135841	0.00463404	0.217644	0.186754	-0.338961	0.276876	-0.136543
354	0.0569719	-0.0926308	0.0439435	-0.0117645	-0.101702	0.0887874	0.224851	-0.196947
355	0.342718	-0.0405125	-0.13258	-0.184633	0.176217	-0.058739	-0.152393	0.0349148
356	0.265838	-0.103783	0.050904	-0.21165	0.0300242	-0.047851	0.0376217	-0.0206853
357	0.322786	-0.059586	-0.110425	-0.158542	0.0534043	0.0599493	-0.0168056	-0.0953601
358	-0.103419	0.152076	-0.0161168	-0.0161168	0.20373	-0.0841811	-0.0207739	-0.0954214
359	-0.14346	0.0690361	0.00565221	0.0710431	0.0679449	0.0238553	0.0494144	-0.134767
360	-0.102144	0.196628	-0.0224718	-0.0623081	-0.137674	0.533486	0.235193	-0.417324
361	-0.424149	-0.156033	0.301873	0.301873	-0.187506	0.279129	0.0458112	-0.1302
362	-0.255696	-0.0234444	0.164867	0.102097	0.189612	0.0843426	-0.111437	-0.160117
363	0.232057	-0.475533	-0.160224	0.414751	-0.213026	-0.141965	-0.106897	0.477876
364	-0.00563412	-0.277372	0.101414	0.154938	-0.400501	0.0385097	0.210978	0.134543
365	0.0716167	0.342016	-0.759933	0.419896	-0.0533191	-0.0287103	0.0266596	0.0466542
366	-0.0465095	-0.242595	0.185228	0.0907502	-0.118848	-0.16379	0.0206165	0.292549
367	0.201798	0.199343	-0.0685306	-0.278154	-0.283113	0.00122756	0.456204	-0.24648
368	-0.0203181	0.141533	0.259173	-0.327151	-0.364876	0.400517	-0.253776	0.274684
369	-0.456168	0.355064	0.47124	-0.318231	0.18388	0.0655204	-0.161461	-0.0925606
370	0.273825	0.26755	-0.383673	-0.108297	0.331916	0.0174693	-0.223607	-0.124226
371	0.0787489	-0.466981	0.461717	-0.0489072	0.310475	0.112798	-0.252356	-0.180629
372	0.0691425	-0.281405	0.0691425	0.153757	-0.245966	0.194833	-0.0916863	0.150753
373	0.220525	-0.442484	-0.245373	0.465421	-0.0624761	-0.311137	0.345484	0.0307718
374	-0.174483	0.165051	-0.249935	0.259366	0.106951	-0.130718	-0.368386	0.392153
375	0.195772	0.0751852	-0.285578	0.0120683	0.0121267	-0.30721	0.415499	-0.0887165
376	-0.036968	0.030843	-0.157649	0.180257	0.420792	-0.247254	0.035557	-0.205215
377	-0.10973	-0.0835081	0.157738	0.0685815	-0.0247038	-0.0247038	0.33577	-0.254096
378	-0.309583	0.22816	0.489647	-0.381977	0.00756305	0.250211	-0.0026537	-0.283614
379	0.267714	0.0454608	-0.0202048	-0.253282	-0.284525	-0.175313	0.277135	0.178018
380	0.354476	0.0101926	0.053228	-0.358682	0.387139	-0.127453	-0.300425	0.0506064
381	-0.0171617	-0.537608	0.719158	-0.239447	0.0314185	-0.197487	0.0907644	0.0998946
382	0.245216	0.0272462	-0.0817386	-0.190723	-0.144338	0.388601	-0.144338	-0.144338
383	0.261514	-0.0144904	0.0236804	-0.286477	-6.34413e-17	-0.239128	0.253195	-0.0148478
384	-0.538189	0.430011	0.261021	-0.0938407	-0.222114	-0.0613487	-0.0741078	0.355673
385	-0.243845	-0.0483418	0.154747	0.164019	0.211293	-0.241787	0.116902	-0.0552244
386	0.261738	0.124637	-0.423767	0.0972171	0.0530693	0.212277	-0.371485	0.0955247
387	0.0951303	0.16039	-0.108805	-0.147262	0.112983	-0.14667	0.259037	-0.220856
388	-0.209599	-0.245988	0.70012	-0.209599	-0.167067	-0.167067	-0.0599728	0.368404
389	-0.148034	-0.109968	-0.201327	0.544767	0.716546	0.168516	-0.583433	-0.277555
390	0.585453	-0.245637	-0.0137051	-0.284293	0.267884	-0.0328021	0.0412129	-0.273351
391	0.305144	-0.231234	-0.114268	0.0561525	0.562596	-0.211993	-0.407678	0.0326142
392	-0.182775	-0.131215	0.406983	-0.0853841	-0.228399	0.230017	-0.0393612	0.0504315
393	-0.400857	-0.323701	-0.133667	0.817116	-0.050069	0.087132	-0.434232	0.39995
394	-0.517314	0.281907	-0.397644	0.521673	-0.148415	0.172646	-0.189572	0.13428
395	-0.366397	0.10961	-0.00617523	0.225396	0.00848086	0.0690584	-0.0663502	-0.0268561
396	0.0538717	0.40093	-0.177704	-0.298366	0.508804	-0.148786	-0.0926827	-0.275954
397	0.440769	-0.15771	-0.0196957	-0.219241	0.380743	-0.0852567	-0.0930516	-0.182693
398	0.281288	0.398453	-0.298055	-0.478144	-0.234243	0.45309	-0.306001	0.0101514
399	-0.0563772	0.472662	0.15366	-0.706723	0.156484	0.208844	-0.451603	0.0766356
400	-0.43099	0.709488	-0.485191	0.187329	0.0283551	-0.0548198	-0.0434778	0.07826
401	-0.313934	0.958235	-0.404765	-0.3617	-0.147535	-0.0970169	0.435715	-0.198052
402	-0.193672	0.359723	0.106681	-0.219979	0.236277	-0.0754775	0.0708565	-0.221812
403	-0.680985	-0.16999	1.11674	-0.352765	-0.155008	0.295212	0.20489	-0.350937
404	-0.355168	0.873296	-0.0633385	-0.513927	-0.391079	-0.131595	0.772273	-0.227821
405	-0.235296	0.0111563	0.47972	-0.273329	-0.355783	0.444729	0.216011	-0.260484
406	-0.398112	0.331518	0.0991928	0.0325728	-0.0274614	0.477142	-0.509752	0.0710564
407	0.194739	0.19124	0.0198369	-0.358586	0.0443212	-0.232103	0.136463	0.0443212
408	-0.173836	0.942674	0.0277257	-0.698801	-0.100919	-0.138279	0.317709	-0.0911078
409	-0.0420186	0.574393	0.0854428	-0.620819	0.0883283	-0.276026	0.149054	0.0789859
410	-0.314146	0.318449	0.0617718	-0.0598485	0.291148	-0.335656	-0.0598623	0.0933567
411	0.0550382	-0.541714	0.414439	0.069943	-0.177203	0.0991246	0.0145344	0.0709279
412	-0.0942608	-0.0403403	0.134901	0.00347013	-0.256985	0.254162	-0.112357	0.13041
413	-0.0262007	0.0389973	-0.190347	0.178598	0.376314	0.100253	-0.294515	-0.185668
414	0.777191	-0.371137	-0.695718	0.21901	-0.244198	-0.193744	-0.193744	0.653885
415	0.49846	-0.21504	-0.432883	0.119734	-0.219646	-0.152	0.261318	0.121844
416	-0.250324	-0.139506	0.00696078	0.413579	0.148112	-0.119018	0.203465	-0.201999
417	0.181976	-0.316191	-0.0797621	0.181976	0.297545	-0.009061	-0.361758	0.0802889
418	-0.302376	0.284052	0.220231	-0.183862	0.0695845	0.102669	-0.148057	-0.0275455
419	-0.428006	0.239805	-0.136598	0.324799	-0.306101	0.381652	0.224214	-0.289529
420	-0.110061	0.453513	-0.310278	-0.0153345	-0.126103	0.472888	-0.126103	-0.126103
421	0.0735478	-0.239344	0.231721	-0.0823914	-0.116689	-0.116689	0.0354643	0.196839
422	-0.0515855	-0.200727	0.182894	0.122413	0.402507	-0.141421	-0.141421	-0.141421
423	-0.130315	-0.176199	0.378931	-0.0729864	0	0	0	0
424	-0.196934	-0.0413562	-0.113959	0.315059	0.324704	-0.0542403	-0.0639568	-0.258287
425	-0.112509	-0.112509	0.38128	-0.112509	-0.112509	-0.112509	-0.112509	0.410326
426	0.147922	-0.205128	-0.043372	0.086033	-0.105873	0.343962	-0.0965552	-0.16799
427	0.139705	-0.0414188	0.156955	-0.239793	-0.0913437	-0.180723	0.473371	-0.180723
428	0.0886975	-0.412391	0.268533	0.0600873	0.0049143	0.286659	-0.0585249	-0.217123
429	-0.240788	0.0527384	0.0371873	0.169371	0.00900981	-0.179377	0.0608162	0.103203
430	-0.0419069	-0.272935	-0.230195	0.591131	-0.225182	0.118527	0.313194	-0.179557
431	0.123835	-0.194353	-0.277082	0.378386	0.419068	-0.0739619	-0.179215	-0.179215
432	0.328065	-0.144735	0.280222	-0.417276	0.101512	-0.501588	0.35262	0
433	1.00161	0.313589	-0.0795673	-1.02969	0.608581	-0.730297	0	0.243432
434	0.0171079	0.591933	-0.485864	-0.102647	-0.116747	0.00583733	0.233493	-0.239331
435	-0.12332	0.0460149	-0.215458	0.246543	0.0055743	0.214757	-0.0585302	-0.22337
436	-0.338315	-0.15406	-0.445867	0.811975	0.360718	-0.0759407	-0.277476	-0.00396394
437	0.0431381	0.30468	0.216567	-0.515038	0.0186835	0.490644	-0.389403	-0.202849
438	0.0244169	-0.0755487	-0.190452	0.224892	-0.13082	0.2438	0.212817	-0.313905
439	-0.24694	-0.0307006	-0.10278	0.365738	-0.0843061	-0.0843061	0.14332	0.0295071
440	0.2659	-0.292884	-0.208331	0.248254	-0.280375	-0.43231	0.613003	0.0741401
441	-0.195685	1.03089	-0.31192	-0.471741	-0.182896	-0.0188747	0.534963	-0.292751
442	0.0335037	-0.0334129	-0.374079	0.453254	-0.153844	0.256893	0.220658	-0.406545
443	0.774897	0.579529	-0.537467	-0.791435	0.681668	-0.225712	-0.225712	-0.315453
444	0.0801092	-0.338951	-0.194825	0.455397	-0.372922	-0.166091	0.725866	-0.153164
445	-0.156645	0.00712022	0.0197175	0.170885	-0.108551	0.85171	-0.46522	-0.46522
446	-0.101381	0.269293	0.0696994	-0.235562	0.0693203	-0.221825	0.110913	0.0521941
447	0.139288	0.0716337	-0.00427084	-0.222084	0.140626	-0.0510784	-0.280159	0.213468
448	-0.107833	0.295368	-0.107833	-0.107833	0	0	0	0
449	-0.286588	-0.18519	0.119001	0.321795	-0.00455251	2.46716e-17	0.178068	-0.168443
450	0.178047	-0.362454	0.151022	0.0226533	0.071083	0.0169245	0.108994	-0.213249
451	0.066837	-0.197964	0.145562	-0.0161816	-0.078481	-0.0220766	0.0510401	0.0510401
452	-0.0320988	-0.233452	0.445552	-0.216516	-0.167161	-0.0535159	-0.141175	0.378233
453	-0.580552	-0.540065	-0.108208	1.06141	-0.0737433	-0.287278	0.229424	0.139792
454	0.165342	-0.150311	-0.243838	0.354734	0.883194	-0.341882	-0.512823	0.0189934
455	0.562054	-0.35153	-0.0197328	-0.192639	-0.0310535	0.0885024	0.186321	-0.215434
456	0.197511	0.146637	-0.0950147	-0.243397	0.0674193	-0.209481	0.0824999	0.0592327
Area: PHC
	Mean firing rate for each co-location during the item-cue period (Hz)				Mean firing rate for each target location during the choice-fixation period (Hz)
Cell	I	II	III	IV	TR	TL	BL	BR
1	0.24561	-0.619607	0.166505	0.225834	0.853509	-0.434152	-0.557626	0.324333
2	0.493775	0.1911	-1.0859	0.192935	-0.730026	0.686614	0.477369	-0.670646
3	-0.340337	-0.192478	0.167215	0.376207	-0.359688	-0.0408736	-0.359688	0.955421
4	0.534029	-0.63874	-0.994759	0.890048	0.406625	-0.081325	-0.406625	0.16265
5	-0.0740058	0.770586	-0.155412	-0.414433	-0.122779	0.92961	-0.701592	-0.58583
6	0.151661	-0.230143	0.00742397	0.126207	0.0335927	-0.302335	0.453502	-0.302335
7	-0.227028	-0.293605	-0.200397	0.638474	-0.0911441	0.0390618	0.234371	-0.351556
8	-0.500728	0.0884898	0.323271	0.109112	-0.114899	0.119154	-0.0735953	0.119154
9	0.427557	0.0427557	-0.671875	0.0757386	-0.0767748	-0.395686	-0.395686	1.44691
10	0.845084	-0.302955	-0.446459	-0.0932168	0	0	0	0
11	-0.0476331	-0.317554	0.694649	0.0198471	-0.171499	0.800327	-0.171499	-0.171499
12	-0.221817	0.273071	0.113429	-0.205853	-0.812803	-0.141666	0.830651	0.276312
13	-0.260137	-0.634577	1.60136	-0.110361	-0.20688	-0.0282109	0.44824	-0.20688
14	-0.167283	-0.0235241	-0.107539	0.22241	-0.379014	-0.439865	-0.439865	2.01445
15	-0.250455	-0.502711	-0.421629	0.838835	0.0213571	-0.568774	-0.309116	1.2344
16	0.556178	-0.0741571	-0.25955	-0.206581	0.337639	-0.112546	-0.562731	0.337639
17	-0.250728	-0.179617	-0.102657	0.497628	0.0225715	-0.0886739	0.282144	-0.237001
18	-0.462589	0.193051	0.208631	-0.0990658	-0.274817	0.239314	0.39053	-0.365546
19	0.23983	-0.286297	0.278802	-0.383727	-0.4428	0.117888	0.454302	-0.305743
20	-0.133075	-0.0095394	0.105172	0.0257564	0.152488	-0.15526	0.16803	-0.189454
21	0.153152	-0.19664	0.153152	-0.056723	-0.293003	0.791107	-0.293003	-0.293003
22	0.440368	-0.343816	-0.244237	0.120885	-0.0185639	0.0831938	0.153152	-0.19664
23	0.50818	-0.541721	-0.271493	0.46831	-0.0842371	0.859218	-3.70074e-17	-0.712186
24	-0.323493	0.118838	0.548016	-0.26661	-0.166636	0.034647	-0.125195	0.293439
25	-0.242644	-0.727933	0.385742	0.629078	-0.0520432	-0.468388	0.684568	-0.281033
26	0.042129	-0.0752304	0.120369	-0.0752304	-0.099027	0.0648177	-0.124774	0.158443
27	0	0	0	0	-0.218218	-0.218218	-0.218218	0.545545
28	0.0812426	0.128246	-0.363151	0.0995129	0.175882	0.149619	-0.165536	-0.165536
29	-0.0208769	0.480168	0.0626306	-1.02297	-1.15387	0.69232	0.266277	-0.443795
30	0.186339	0.186339	-0.559017	0.186339	0	0	0	0
31	0.131936	-0.112599	-0.334904	0.350308	-0.131622	0.286895	-0.117787	0.0205659
32	-0.222418	0.204109	0.0330421	0.000602758	0.137345	-0.219271	0.00766681	0.170778
33	-0.19245	-0.19245	0.549857	-0.19245	0.173472	-0.346944	0.693889	-0.0346944
34	-0.174676	-0.00970424	0.436691	-0.286968	-0.248008	0.318867	-0.106289	0.0826693
35	-0.349281	-0.476292	0.558849	0.209568	0	0	0	0
36	0.528451	-0.0787586	0.0176805	-0.512735	-0.37321	0.522494	0.290274	-0.37321
37	0.533237	-0.526031	0.0196525	-0.0262033	0.332477	0.128324	-0.0349976	-0.435879
38	-0.0829089	0.0310908	-0.155454	0.25909	-0.150756	0.402015	-0.150756	-0.150756
39	-0.047795	-0.446234	0.454348	0.0565906	-0.118727	0.679979	-0.518079	-0.175777
40	-0.0204066	0.00485871	0.131185	-0.0927572	-0.272052	0.718218	-0.492112	0.152349
41	0.0897154	-0.124106	0.231085	-0.234257	-0.165204	0.579901	-0.296693	-5.97812e-17
42	0.262489	-0.330228	0.127011	-0.0762064	0.0222537	0.2419	-0.0286119	-0.257507
43	0.043347	-0.140878	0.104755	-0.0112381	0.339025	-0.11839	-0.184923	0.0188347
44	-0.391113	-0.375835	0.743814	0.220001	-0.790652	-0.479371	0.537477	0.446687
45	0.818101	0.0931377	-0.00959153	-0.174704	-0.0952223	0.235788	-0.0333497	-0.062186
46	-0.128538	-0.151089	0.135679	0.119017	-0.0550097	-0.419922	0.382567	-0.0472305
47	1.43224	0.0441947	-0.505784	0.0354649	0.638137	0.121165	-0.395806	-0.194762
48	-0.0802858	0.120429	0.3372	-0.341214	0.283308	-0.40214	-0.223105	0.247895
49	0.660225	0.469107	-0.378761	-0.243241	0.156892	0.0502464	-0.323013	0.193808
50	-0.218212	-0.017237	-0.0783171	0.182846	-0.0440036	0.144012	-0.031037	-0.0440036
51	-0.0935414	0.463253	0.0178174	-0.427618	-0.2	2.3	-0.2	-0.2
52	-0.483501	-0.13538	0.560861	-0.13538	-0.235702	1.17851	-0.235702	-0.235702
53	-0.566472	-0.10597	0.381566	0.000300197	-0.233637	-0.166629	0.0535419	0.356037
54	0.121238	-0.449684	-0.06613	0.305215	-0.342695	-0.200791	0.194823	0.452832
55	-0.21582	0.439091	-0.361527	0.250793	0.0139494	-0.122755	0.374351	-0.222176
56	-0.0280769	-0.361718	0.196822	0.109305	-0.581485	0.118428	0.543375	-0.0940457
57	0.36738	-0.506241	0.18933	0.02041	-0.342299	0.125306	0.281174	-0.115582
58	0.1275	-0.0094835	0.185455	-0.319092	-0.0189624	0.170662	-0.00399208	-0.145378
59	-0.189779	0.211585	0.0518379	-0.12776	-0.339229	-0.478257	0.560796	0.263227
60	-1.23148	0.715055	0.139038	-0.0844162	-0.839065	0.866131	0.360888	-0.460132
61	-0.830521	0.262544	0.169078	0.0641329	-0.296209	0.370261	0.292362	-0.538562
62	-0.0873084	-0.0221736	0.451534	-0.282713	-0.131408	0.214458	-0.1667	0.160556
63	-0.433955	0.101256	-0.433955	0.636468	0	0	0	0
64	-0.368156	-0.444752	0.550998	0.32121	0.579336	-0.167676	-0.268834	-0.224739
65	-0.0466838	0.433136	-0.222102	-0.222102	-0.293776	0.563359	-0.0660997	-0.293776
66	0.0771558	0.102737	-0.0533076	-0.140283	0	0	0	0
67	-0.244937	-0.157089	-0.0838824	0.452965	-0.144338	-0.144338	0.485499	-0.144338
68	0.1143	-0.0415635	0.0207817	-0.322117	-0.654937	0.847566	-0.529728	-0.0235435
69	-0.0725824	0.184755	-0.145165	0.362912	0.370065	-0.0395215	-0.0988036	-0.27665
70	0.425995	0.288256	-0.430387	-0.133947	0.238267	0.433213	-0.444043	-0.519855
71	-0.327901	-0.205891	0.642631	-0.205891	0.5181	-0.514205	0.0571339	-0.0428504
72	0.194342	0.215936	0.0080976	-0.348197	-0.353965	0.212379	-0.0943907	0.125249
73	0.251804	-0.244809	0.314755	-0.279782	-0.366936	0.160535	0.0726228	0.0726228
74	-0.398612	-0.0139375	0.146344	0.199771	0.642894	-0.420192	0.183834	-0.299387
75	0.216153	-0.252178	-0.0882623	0.0288204	-0.136953	-0.391294	0.422598	0.286949
76	0.46275	0.0914247	0.0914247	-0.646068	0.0597458	0.388347	-0.252426	-0.310678
77	-0.707174	-0.891437	0.857343	0.313746	0.114372	-0.694403	0.428896	0.2941
78	0.372429	0.943086	-0.281863	-0.664765	-0.254754	0.630182	-0.402244	-0.107265
79	0.405375	-0.221991	-0.559804	0.27916	0.233	0.233	0.0319453	-0.523468
80	-0.159479	0.80404	-0.225928	-0.139033	-0.111809	-0.111809	0.0188768	0.231241
81	0.293022	0.139697	-0.422497	0.0335482	-0.349603	0.376495	0.0998866	-0.0874007
82	0.13072	0.326799	0.432381	-0.720892	0.0117483	-0.139301	0.928834	-0.403638
83	-0.212585	-0.0812823	-0.475189	0.684888	-0.049035	-0.508738	-0.193513	0.717137
84	0.0807433	0.228639	-0.265168	0.0417707	-0.0389652	0.0509545	0.0340946	-0.0389652
85	-0.20394	0.0860372	0.688298	-0.426999	0.124994	-0.352255	0.124994	0.172718
86	0.127356	-0.127795	-0.0567172	0.0544555	-0.0528733	0.0764925	-0.228853	0.185956
87	-0.368519	-0.368519	0.512847	0.181453	0	0	0	0
88	-0.296219	-0.183132	0.380303	0.0543489	-0.250089	0.0117229	-0.0173673	0.242733
89	-0.347095	0.178947	0.226769	-0.0123412	-0.365996	0.241819	0.0971009	0.0392138
90	-0.376849	-0.0399016	0.438918	-0.174953	-0.135638	-0.316489	0.303571	0.0452127
91	-0.124473	-0.0720438	0.427313	-0.23483	0.0717053	-0.107558	-0.277858	0.453047
92	-0.277612	-0.267697	0.613949	-0.069403	0.149731	-0.277443	-0.0792693	0.279845
93	-0.420731	-0.0689859	0.601458	-0.138798	0.157519	0.338666	-0.226434	-0.242723
94	-0.259143	-0.19632	0.448437	-0.0475302	2.46716e-17	6.16791e-17	2.77556e-17	1.54198e-17
95	0.0402986	-0.0388847	0.0808884	-0.0738185	0.265399	-0.238859	0.0530798	-0.0796196
96	1.66533e-16	-0.103589	-0.258971	0.36256	-0.220604	-0.132363	0.132363	0.220604
97	-0.240326	0.141597	0.0779436	0.0191861	0.221621	-0.0699854	0.407188	-0.513226
98	-0.0572679	-0.380097	-0.0324349	0.433661	-0.249409	0.12715	0.120926	-0.00978076
99	-2.10942e-16	-0.240003	-0.176002	0.628579	0.103248	0.194491	-0.170479	-0.133982
100	-0.19281	0.130035	-0.0630573	0.120811	0.131148	-0.123168	0.120745	-0.139321
101	-0.0926504	-0.167559	0.252043	-0.0492821	0.273707	0.218155	-0.142929	-0.337359
102	0.140085	-0.389124	0.344653	-0.129708	-0.0369224	0.174542	-0.349085	0.184612
103	0.390955	-0.390955	0.0977387	-0.0488693	0.225837	-0.181491	0.160139	-0.20777
104	-0.327666	0.523768	-0.206032	0.0372347	-0.0959833	-0.00191967	-0.0959833	0.178972
105	0.033384	-0.0935326	-0.0324246	0.0897913	-0.256473	-0.256473	-0.04347	0.513615
106	-0.28861	-0.239506	0.300635	0.251532	0.64266	0.573145	-0.747642	-0.43215
107	-0.50038	0.0762868	0.560895	-0.132147	0.22658	0.169331	-0.210514	-0.14554
108	0.2084	-0.0347333	-0.209932	0.122588	0.117245	-0.289986	-0.380968	0.521445
109	0.22614	-0.489331	-0.152836	0.735912	0.84844	-0.383209	-0.409619	0.0373135
110	0.161243	-0.358018	0.259481	-0.0492685	0.147113	0.147113	-0.271935	-0.0243161
111	-0.0371849	-0.0632934	0.19199	-0.11551	-0.187816	0.220838	0.344286	-0.379372
112	-0.0373383	0.106681	0.0106681	-0.0853447	0.223267	-0.0472296	-0.312896	0.20781
113	-0.183109	-0.594337	0.120399	0.706223	0.357112	-0.52972	0.235891	-0.0193127
114	-0.154577	0.0735162	-0.19758	0.272862	0.457468	0.172761	-0.275424	-0.268077
115	-0.0444511	0.0814706	0.0285862	-0.0787155	-0.369581	0.270162	0.0862357	-0.0497098
116	-0.422741	0.445287	0.28123	-0.318578	-0.717653	0.666411	0.451136	-0.449103
117	-0.0928169	-0.017777	-0.430624	0.549985	0.568846	0.156438	-0.459425	-0.16146
118	0.241601	0.221714	-0.374469	-0.0511869	0.0568897	0.0300965	-0.203992	0.131315
119	-0.0362774	0.0260344	-0.0892425	0.119502	0.109905	-0.181843	-0.158811	0.271988
120	-0.471991	0.365412	-0.170526	0.28885	-0.194164	-0.0714165	-0.0994729	0.321374
121	0.0142289	0.0270896	0.0560263	-0.119523	-0.497651	0.495658	0.355095	-0.406286
122	-0.132869	0.135959	0.135959	-0.139762	-0.200458	-0.421916	0.591681	0.115911
123	-0.241611	-0.0335684	0.204195	0.116198	-0.163559	-0.130234	0.0876576	0.247445
124	-0.122226	0.452954	-0.128377	-0.257562	0.0436199	0.0832744	0.325866	-0.392579
125	-0.421543	0.781322	-0.509558	0.619962	-0.288892	0.0770379	0.233865	0.0770379
126	0.257235	-0.0795642	-0.129325	-0.117998	0.100655	-0.239056	-0.0314547	0.157273
127	0.0196655	-0.00983276	0.0983276	-0.262207	-0.402591	0.376047	0.127315	-0.21678
128	0.205597	-0.120095	-0.616792	0.670872	0.152817	-0.39846	-0.533983	0.615278
129	0.25068	-0.112069	-0.12534	-0.0100061	0.0727651	-0.195906	0.475772	-0.195906
130	0.0374801	-0.36244	0.401421	-0.16248	-0.0296264	0.2617	-0.379218	0.00464728
131	-0.448874	0.317013	0.418973	-0.428719	-0.0723784	0.164862	0.21231	-0.211931
132	-0.108182	-0.0374991	0.0982572	0.0982572	0.100878	-0.27598	0.200269	0.0097692
133	-0.211794	0.132987	0.047739	0.132987	0.29685	-0.151335	-0.183348	-0.0232823
134	0.1695	-0.0872183	-0.0735469	-0.0279757	0.108984	0.267507	-0.102379	-0.317808
135	0.223216	-0.189248	-0.136679	0.299643	-0.0182656	-0.0163761	0.0134589	0.0265682
136	-0.474955	0.237198	0.399051	-0.251957	-0.248686	-0.0280322	0.784902	-0.181055
137	-0.206595	0.532556	-0.206595	-0.1362	-0.261248	0.120257	0.406386	-0.158535
138	0.0448878	0.166085	-0.164589	-0.0863227	0.123997	-0.362454	0.111524	0.151022
139	0.252559	0.123473	-0.313984	-0.114839	0.434322	-0.22934	0.352441	-0.384482
140	0.368978	-0.330939	-0.228868	0.261298	0.0851006	-0.306362	-0.0127651	0.222113
141	-0.0676466	0.0214648	0.0055393	0.0686873	-0.401089	0.306053	0.451108	-0.189356
142	-0.103043	-0.0607268	0.124568	0.0323397	-0.0531976	0.00349984	0.0204606	0.0242518
143	-0.242741	0.00251499	0.0385632	0.322829	-0.0844093	-0.132167	0.477448	-0.132167
144	0.322109	-0.0635721	-0.352269	0.145733	0.116237	-0.223314	0.218502	-0.0331655
145	0.358869	-0.164332	-0.0815778	-0.191689	0.0408021	-0.141066	-0.550741	0.495472
146	0.138264	-0.106357	0.103318	-0.228667	-0.625375	-0.0791614	0.284981	0.441042
147	-0.0191312	0.573062	-0.171409	-0.384115	-0.344208	0.254969	0.374804	-0.311525
148	0.164714	0.0579877	-0.247638	0.0696542	0.0237426	-0.526264	0.130923	0.345285
149	0.060617	-0.0110377	-0.0186166	-0.0328457	0.158813	-0.348936	-0.468169	0.728033
150	-0.0296637	0.156991	-0.0349283	-0.0989154	-0.102272	-0.00761248	0.174935	-0.075649
151	0.280873	-0.0496696	-0.0496696	-0.165929	0.26995	0.127652	-0.102214	-0.288296
152	0.0500828	0.0658232	0.128784	-0.205697	0.0135294	-0.351763	0.0439704	0.234509
153	0.260276	-0.0834668	-0.0753354	-0.0652907	-0.058364	0.0378961	-0.144245	0.201538
154	0.132173	0.407878	0.0298282	-0.470612	0.39345	-0.0660064	-0.233995	-0.0809228
155	-0.143246	-0.177214	-0.140544	0.527367	-4.16334e-17	0.270363	0.353315	-0.460846
156	0.376243	-0.391845	0.169124	-0.194084	0.305452	-0.106886	0.128202	-0.297196
157	-0.10531	0.415235	-0.215238	-0.130605	0.253172	0.427602	-0.286534	-0.434286
158	-0.257634	-0.0677985	0.235131	0.0403057	0.106648	0.0255028	0.0589155	-0.19884
159	-4.94974e-16	0.0719796	-0.0662212	-0.00312955	-0.0470514	-0.152446	0.141154	0.0675085
160	0.177918	0.15596	-0.173414	-0.178294	0.102142	-0.102851	-0.218743	0.215854
161	0.204307	-0.00211717	-0.167256	-0.0388148	-0.0209096	0.17131	-0.273666	0.113269
162	0.0686439	-0.00961015	-0.111214	0.0725566	0.217775	0.0777288	-0.0453418	-0.291483
163	0.0584558	0.043647	-0.163676	0.0851117	-0.0936586	-0.0936586	0.262244	-0.0936586
164	0.204237	0.000690978	0.0390403	-0.239347	-0.0556867	0.0730888	-0.0734489	0.0592914
165	0.276285	-0.10996	-0.119557	-0.0609133	-0.0533431	-0.0453546	-0.237081	0.314132
166	0.25875	-0.336767	-0.11325	0.158484	0.123278	-0.178518	-0.0823378	0.123278
167	-0.0981248	-0.0999319	-0.159385	0.335576	-0.342053	0.231713	0.275849	-0.165509
168	-0.18377	0.139719	0.01261	0.027622	-0.202687	0.143212	-0.0127821	0.0479876
169	0.0318927	-0.206987	0.0721318	0.101513	-0.342047	0.288413	-0.00527986	0.00183995
170	0.164106	-0.338117	0.15764	0.00891248	-0.121177	0.110753	0.0351236	-0.0473809
171	-0.216882	0.2187	-0.0675397	0.0755802	-0.215708	0.38423	-0.00703397	-0.215708
172	0.0790794	-0.027558	-0.272824	0.217708	-0.138671	0.266926	-0.0101902	-0.154474
173	-0.103858	0.0593669	-0.0796767	0.128889	-0.246977	0.456608	-0.265965	0.00446076
174	0.23216	-0.0964562	-0.00314531	-0.143112	0.0907623	0.0115677	0.111422	-0.211617
175	-0.11343	-0.145654	0.249519	-0.00386693	-0.285585	-0.00508083	0.247373	0.0160893
176	-0.192983	-0.0922963	0.056037	0.21039	-0.0799501	-0.0203188	-0.199213	0.312171
177	0.0354534	-0.177267	0.15578	-0.0196963	0.326722	0.151571	-0.116994	-0.366117
178	-0.179813	0.418243	-0.185886	-0.0522804	-0.0809585	0.0719631	0.1949	-0.209036
179	0.0768016	0.121411	-0.190854	-0.012417	-0.616548	0.797702	0.00698717	-0.162452
180	0.140378	-0.179984	-0.0828075	0.091888	-0.413705	-0.411484	0.643266	0.199161
181	0.0745338	-0.066306	0.289706	-0.297283	-0.137413	0.300814	-0.0246019	-0.133074
182	-0.116325	0.588405	-0.125946	-0.318708	0.25695	0.0816776	-0.100266	-0.237445
183	-0.195542	0.507216	-0.0469019	-0.118669	-0.135924	-0.129158	0.451245	-0.174261
184	0.205999	-0.0508554	-0.10111	-0.0508554	-0.124518	-0.124518	0.136568	0.10673
185	-0.167883	-0.0614206	0.0982729	0.159109	0.377195	-0.219857	0.0973619	-0.183906
186	0.379848	-0.192763	-0.0664863	-0.0932722	0.0483706	-0.00514581	-0.0844873	0.0419212
187	0.0061284	0.0434223	0.00564406	-0.051766	0.296351	0.277249	-0.387753	-0.203929
188	0.138706	-0.0365016	-0.283944	0.209133	0.638272	-0.847465	-0.810667	1.07991
189	-0.0139504	-0.376662	-0.284148	0.731166	0.243491	-0.132181	-0.087984	0.0128153
190	0.0521589	-0.242945	-0.0689888	0.254072	0.22638	0.125599	-0.18619	-0.176742
191	0.558333	-0.171859	-0.0482882	-0.284196	0.13613	0.328146	-0.331907	-0.151893
192	-0.0865441	-0.141932	0.279181	-0.0333422	-0.233494	-0.0382304	0.141286	0.141286
193	0.118902	-0.208079	-0.419656	0.459965	-0.138071	-0.183836	0.782308	-0.397404
194	0.170576	-0.267005	-0.0114204	0.0927067	0.071415	-0.22572	-0.321626	0.472478
195	-0.331589	0.0457364	0.255362	-0.0800388	1.11559	-0.693476	-0.753778	0.313108
196	-0.3734	-0.470014	-0.0940029	0.765949	-0.0473367	-0.0473367	0.394473	-0.200271
197	-0.09365	-0.246715	0.504287	-0.15412	-0.322989	0.425122	0.215767	-0.341235
198	-0.144689	0.00915752	0.00337382	0.0970697	-0.280872	-0.140436	0.561743	-0.132175
199	0.228036	-0.180991	-0.0451631	0.026975	0.161977	-0.200492	0.0129678	0.0129678
200	0.0133541	0.0838983	-0.0968169	0.00551581	0.0388259	-0.15868	0.271781	-0.15868
201	-0.123064	0.0552894	0.0307659	0.0196188	-0.25771	-0.336749	0.703478	-0.17322
202	0.301843	-0.0316119	-0.0212106	-0.215369	-0.114147	0.0475614	0.315985	-0.252441
203	-0.0480686	0.055926	0.259837	-0.228326	-0.0025095	-0.190722	0.345683	-0.190722
204	0.317071	-0.255713	0.0801948	-0.15458	-0.114833	-0.21873	-0.0628849	0.425815
205	0.105443	-0.00617226	-0.147598	0.0484963	0.269947	-0.16203	-0.068435	-0.0847123
206	0.139615	-0.284217	0.272063	-0.109386	0.177607	0.595506	-0.407451	-0.399616
207	-0.0139028	-0.121649	0.123032	0.0152716	-0.0155756	-0.210512	0.293324	-0.066559
208	-0.00440134	0.0314381	0.125582	-0.132252	0.12632	-0.322673	-0.283631	0.390064
209	-0.0894891	-0.0484814	-0.152439	0.300803	0.264935	-0.328803	-0.146426	0.189147
210	0.0442074	-0.059827	-0.050718	0.0811228	-0.109772	0.0941624	-0.264762	0.306684
211	0.21581	-0.139642	0.114252	-0.149798	-0.434021	0.172112	0.793371	-0.391163
212	-0.224436	0.234355	0.147427	-0.137265	0.279381	0.101155	-0.229836	-0.0958313
213	-0.17582	0.159184	0.032679	-0.0212028	-0.105311	0.146797	0.0207431	-0.0655045
214	-0.438674	0.391027	-0.276604	0.326521	-0.0870038	0.0741063	-0.039497	0.0519537
215	0.104664	0.0767213	-0.152982	0.0233019	-0.288458	0.597278	-0.277523	-0.0150828
216	0.487101	0.0810479	-0.0547073	-0.468437	0.690054	0.66509	-0.807796	-0.664668
217	0.305082	-0.0280337	-0.293496	0.0360434	0.0432366	-0.668817	0.472	0.0891756
218	0.0196417	0.16499	-0.102088	-0.0712011	-0.723603	-0.159954	0.894277	0.00705266
219	0.0821907	-0.239977	-0.34318	0.497186	-0.317063	-0.0834377	0.634126	-0.317063
220	0.259727	-0.157804	-0.10605	0.0222095	-0.31465	-0.162392	0.408575	0.00889819
221	0.126428	-0.398353	0.119288	0.200603	-0.0294288	-0.0294288	0.347628	-0.331074
222	-0.106163	-0.467115	0.583894	-0.42465	-0.438261	-0.102261	1.07374	-0.186261
223	-0.233571	-0.15611	0.246615	0.124096	-0.297836	-0.131467	0.135244	0.491617
224	0.0893651	-0.0640902	0.0525359	-0.0640902	-0.330013	0.718838	-0.201535	-0.254094
225	-0.20114	-0.0165038	0.25354	-0.00481361	-0.253646	0.00565025	0.158553	0.139189
226	-0.163514	-0.0073382	0.338245	-0.0611516	0.100616	-0.159801	0.230824	-0.192353
227	-0.416229	0.150305	-0.416229	0.393105	0.153126	0.129307	-0.204168	-0.204168
228	-0.0269303	-0.163826	0.109965	0.0757414	0.365915	-0.141376	0.0760342	-0.310473
229	0.0356873	0.0569	-0.00806396	-0.0865385	-0.173818	0.141372	0.0687306	-0.0375371
230	0.116201	0.0270843	0.07025	-0.214095	0.255559	-0.0334323	-0.177025	-0.0509613
231	0.0151391	-0.14857	0.157551	-0.0193068	0.18769	-0.0108116	-0.141078	-0.0404604
232	0.339636	-0.057642	-0.0158233	-0.266736	-0.473413	0.46162	-0.0994	0.115311
Fig 6b. Representational similarity between co-locations and target locations.
Area: PRC
	potential matching pattern
Co-location	n-90°	0°	90°
I	-0.0100677	0.0338496	0.101558
II	0.0109388	0.034004	0.0741396
III	-0.010731	0.0497703	0.0836055
IV	-0.00389606	-0.0132153	0.0801038
Area: HPC
	potential matching pattern
Co-location	n-90°	0°	90°
I	-0.00292554	0.169707	-0.0981957
II	-0.0114852	0.161209	-0.0785249
III	0.016323	0.154172	0.052104
IV	0.0479418	0.0858843	-0.0355268
Area: PHC
	potential matching pattern
Co-location	n-90°	0°	90°
I	-0.0280277	0.15221	0.0499891
II	-0.155635	0.235279	-0.0169259
III	0.00176699	0.157521	-0.0701423
IV	-0.0212701	0.189409	0.183981

## Sheet: Table S1
Table S1. Numbers of task-related neurons.
			Selectivity (1, selective; 0, non-selective)
			Item-cue period	Choice-fixation period
Cell (File name)	Area	Monkey	Item-cue	Item-cue	Context	Target
B170817-0001-003-01-1-1	HPC	B	0	0	0	0
B170817-0004-01-1-1	HPC	B	0	0	0	0
B170817-0004-01-1-2	HPC	B	0	0	0	0
B1708190004-1-1	HPC	B	1	0	0	0
B1708190005-01-1-1	HPC	B	0	0	0	0
B1708190005-01-1-2	HPC	B	0	0	0	0
B1708190006-01-1-1	HPC	B	0	0	0	1
B1708190007-01-1-1	HPC	B	0	0	0	0
B1708190008-02-1-1	HPC	B	0	0	0	0
B1708190010-1-1	HPC	B	1	0	1	0
B1708190011-1-1	HPC	B	0	0	0	0
B1708190012-01-1-1	HPC	B	0	0	0	0
B1708190012-01-1-2	HPC	B	0	0	0	0
B1708190013-01-1-1	PRC	B	1	0	0	1
B1708220003-1-1	HPC	B	0	0	0	0
B1708220003-1-2	HPC	B	0	0	0	0
B1708220004-1-1	HPC	B	0	0	0	0
B1708220008-1-1	HPC	B	0	0	0	0
B1708220009-1-1	HPC	B	0	0	0	0
B1708220010-01-1-1	HPC	B	0	0	0	0
B1708220010-01-1-2	HPC	B	0	0	0	0
B1708220010-01-1-3	HPC	B	0	0	0	0
B1708260003-01-1-1	HPC	B	1	0	0	0
B1708260003-01-1-2	HPC	B	0	0	0	0
B1708260006-01-1-1	HPC	B	0	0	0	0
B1708260008-1-1	HPC	B	0	0	0	0
B1708260010-1-1	HPC	B	1	0	0	0
B1708300003-1-1	HPC	B	0	0	0	0
B1708300005-01-1-1	HPC	B	0	0	0	0
B1709020001-01-1-1	HPC	B	0	0	0	0
B1709020004-01-1-1	HPC	B	0	0	0	0
B1709020005-01-1-1	HPC	B	0	0	0	0
B1709020006-01-1-1	HPC	B	0	0	0	0
B1709020008-1-1	PRC	B	0	0	0	0
B1709020010-1-1	PRC	B	0	0	0	0
B1709020011-1-1	PRC	B	1	0	0	0
B1709020012-01-1-1	PRC	B	1	0	0	0
B1709020012-01-1-2	PRC	B	1	0	0	0
B1709020013-1-1	PRC	B	1	0	0	0
B1709020013-1-2	PRC	B	0	0	0	0
B1709050003-1-1	PRC	B	1	0	0	1
B1709050004-1-1	PRC	B	1	0	0	1
B1709050005-1-1	PRC	B	0	0	0	0
B1709050005-1-2	PRC	B	0	0	0	0
B1709050006-01-1-1	PRC	B	0	0	0	0
B1709050006-01-1-2	PRC	B	0	0	0	0
B1709050006-01-1-3	PRC	B	0	0	0	0
B1709050007-1-1	PRC	B	0	0	0	0
B1709050008-1-1	PRC	B	1	0	0	0
B1709050008-1-2	PRC	B	0	0	0	0
B1709050011-1-1	PRC	B	0	0	0	0
B1709070002-1-1	PRC	B	0	0	0	0
B1709070003-1-1	PRC	B	0	0	0	0
B1709070005-1-1	PRC	B	0	0	0	0
B1709070006-1-1	PRC	B	0	0	0	0
B1709070007-1-1	PRC	B	0	0	0	0
B1709090002-1-1	HPC	B	0	0	0	0
B1709090002-1-2	HPC	B	0	0	0	0
B1709090002-1-3	HPC	B	0	0	0	0
B1709090004-1-1	HPC	B	0	0	0	0
B1709090004-1-2	HPC	B	0	0	0	0
B1709090006-1-1	PRC	B	0	0	0	1
B1709090008-01-1-1	PRC	B	0	0	0	0
B1709090009-01-1-1	PRC	B	0	0	0	0
B1709090010-01-1-1	PRC	B	0	0	0	1
B1709090010-01-1-2	PRC	B	1	0	0	0
B1709120002-01-1-1	HPC	B	0	0	0	0
B1709120002-01-1-2	HPC	B	0	0	0	0
B1709120004-1-1	HPC	B	0	0	1	0
B1709120005-1-1	HPC	B	1	0	0	0
B1709120006-01-1-1	PRC	B	0	0	0	0
B1709120007-1-1	PRC	B	1	0	0	0
B1709120008-1-1	PRC	B	1	0	0	0
B1709140002-1-1	HPC	B	0	0	0	0
B1709140003-1-1	HPC	B	1	0	0	1
B1709140004-01-1-1	HPC	B	0	0	0	1
B1709140005-1-1	HPC	B	0	0	0	0
B1709140005-1-2	HPC	B	0	0	0	0
B1709140006-1-1	HPC	B	1	0	0	0
B1709140008-1-1	PHC	B	0	0	0	0
B1709140009-1-1	PHC	B	1	0	0	0
B1709140010-1-1	PHC	B	0	0	0	0
B1709160002-1-1	HPC	B	0	0	0	0
B1709160003-01-1-1	HPC	B	0	0	0	0
B1709160003-01-1-2	HPC	B	0	0	0	0
B1709160004-01-1-1	HPC	B	1	0	0	0
B1709160004-01-1-2	HPC	B	0	0	0	0
B1709160005-01-1-1	HPC	B	0	0	0	0
B1709160005-01-1-2	HPC	B	0	0	0	0
B1709160009-1-1	PHC	B	1	0	0	0
B1709160011-1-2	PHC	B	0	0	0	1
B1709160012-1-1	PHC	B	0	1	0	0
B1709160012-1-2	PHC	B	0	0	0	0
B1709190002-01-1-1	HPC	B	1	0	1	1
B1709190002-01-1-2	HPC	B	0	0	0	0
B1709190004-1-1	HPC	B	0	0	0	0
B1709190005-01-1-1	HPC	B	0	0	0	0
B1709190006-01-1-1	HPC	B	0	0	0	0
B1709190006-01-1-2	HPC	B	0	0	0	0
B1709190007-1-1	HPC	B	1	0	0	1
B1709190009-1-1	PHC	B	1	0	0	0
B1709190010-1-1	PHC	B	1	0	0	1
B1709210002-1-1	HPC	B	1	0	0	1
B1709210002-1-2	HPC	B	1	0	0	0
B1709210003-1-1	HPC	B	0	0	0	0
B1709210003-1-2	HPC	B	1	0	0	0
B1709210004-1-1	HPC	B	0	0	0	1
B1709210005-1-1	PHC	B	0	0	0	0
B1709210006-01-1-1	PHC	B	0	0	0	0
B1709210007-01-1-1	PHC	B	0	0	0	1
B1709210007-01-1-2	PHC	B	1	0	0	0
B1709210008-01-1-1	PHC	B	0	0	0	1
B1709210008-01-1-2	PHC	B	0	0	0	0
B1709210011-1-1	PHC	B	0	0	0	0
B1709210012-1-1	PHC	B	0	0	0	0
B1709230002-1-1	HPC	B	1	0	0	0
B1709230004-1-1	HPC	B	1	0	0	1
B1709230005-1-1	HPC	B	0	0	0	0
B1709230010-1-3	PHC	B	0	0	0	0
B1709230013-1-1	PHC	B	0	0	0	0
B1709260003-1-1	HPC	B	1	0	0	0
B1709260004-1-3	HPC	B	0	0	0	0
B1709260006-01-1-1	HPC	B	1	0	0	0
B1709260007-1-1	HPC	B	1	0	0	0
B1709260008-1-1	PHC	B	0	0	0	0
B1709260008-1-2	PHC	B	0	0	0	0
B1709280002-1-2	HPC	B	0	0	0	0
B1709280006-01-1-1	HPC	B	0	0	0	0
B1709280007-02-1-1	HPC	B	1	0	0	0
B1709280007-02-1-2	HPC	B	1	0	0	0
B1709280008-1-1	HPC	B	0	0	0	0
B1709280008-1-2	HPC	B	1	0	0	0
B1709280009-1-2	HPC	B	0	0	0	0
B1709280009-1-3	HPC	B	0	0	0	0
B1709280010-1-1	HPC	B	0	0	0	0
B1709300002-1-1	HPC	B	0	0	0	1
B1709300003-01-1-1	HPC	B	1	0	0	1
B1709300003-01-1-2	HPC	B	0	0	0	0
B1709300004-1-1	HPC	B	1	0	0	1
B1709300004-1-2	HPC	B	0	0	0	0
B1709300004-1-3	HPC	B	0	0	0	1
B1709300007-1-1	PHC	B	0	0	0	0
B1709300008-1-1	PHC	B	0	0	0	1
B1709300009-1-1	PHC	B	0	0	0	0
B1710020002-1-1	HPC	B	0	0	0	0
B1710020004-01-1-1	HPC	B	1	0	0	1
B1710020005-1-1	HPC	B	1	0	0	0
B1710020006-1-1	HPC	B	0	0	0	0
B1710020007-1-1	HPC	B	0	0	0	0
B1710020008-1-1	HPC	B	1	0	0	0
B1710020009-1-1	PHC	B	0	0	0	0
B1710020011-1-1	PHC	B	0	0	0	0
B1710040002-1-1	PHC	B	0	0	0	0
B1710040004-01-1-1	HPC	B	0	1	0	0
B1710040005-01-1-1	HPC	B	0	0	0	0
B1710070003-01-1-1	HPC	B	1	0	0	0
B1710070003-01-1-2	HPC	B	1	0	0	0
B1710070003-01-1-3	HPC	B	1	0	0	0
B1710070004-1-1	HPC	B	0	0	0	0
B1710070004-1-2	HPC	B	1	0	0	0
B1710070005-01-1-1	HPC	B	0	0	0	0
B1710070006-01-1-1	HPC	B	1	0	0	0
B1710070006-01-1-2	HPC	B	0	0	0	0
B1710070008-1-1	PHC	B	0	0	0	0
B1710100003-1-1	HPC	B	1	0	0	0
B1710100005-01-1-1	HPC	B	0	0	0	0
B1710100006-01-1-1	HPC	B	0	0	0	1
B1710100006-01-1-2	HPC	B	1	0	0	1
B1710100007-01-1-1	HPC	B	0	0	0	1
B1710100008-02-1-1	PHC	B	0	0	0	0
B1710100008-02-1-2	PHC	B	0	0	0	0
B1710100009-01-1-1	PHC	B	0	0	0	0
B1710100010-1-1	PHC	B	0	0	0	0
B1710100011-1-1	PHC	B	0	0	0	0
B1710140003-1-1	HPC	B	0	0	0	0
B1710140005-01-1-1	HPC	B	0	0	0	0
B1710140005-01-1-2	HPC	B	0	0	0	0
B1710140005-01-1-3	HPC	B	0	0	0	0
B1710140006-01-1-1	HPC	B	0	0	0	0
B1710170002-1-1	HPC	B	0	0	0	0
B1710170002-1-2	HPC	B	1	0	0	0
B1710170002-1-3	HPC	B	0	0	0	0
B1710250002-1-1	HPC	B	0	0	0	1
B1710250004-01-1-1	PRC	B	0	0	0	0
B1710250004-01-1-2	PRC	B	0	0	0	0
B1710250006-1-1	PRC	B	0	0	0	0
B1710250007-01-1-1	PRC	B	0	0	0	0
B1710250007-01-1-2	PRC	B	1	0	0	0
B1710250007-01-1-3	PRC	B	0	0	0	0
B1710250008-1-1	PRC	B	0	0	0	0
B1710250008-1-2	PRC	B	0	0	0	0
B1711100002-1-1	HPC	B	0	0	0	0
B1711100002-1-2	HPC	B	0	0	0	0
B1711100002-1-3	HPC	B	0	0	0	0
B1711100003-1-1	HPC	B	0	0	0	0
B1711100004-1-1	HPC	B	0	0	0	0
B1711170002-1-1	PRC	B	0	0	0	0
B1711170003-1-1	PRC	B	1	0	0	0
B1711170010-01-1-1	PRC	B	0	0	0	0
B1711170010-01-1-2	PRC	B	0	0	0	0
B1711170011-01-1-1	PRC	B	0	0	0	0
B1711170011-01-1-2	PRC	B	0	0	0	0
B171125-0002-01-1-1	PHC	B	0	0	0	0
B171125-0003-1-1	HPC	B	1	0	0	0
B171125-0003-1-2	HPC	B	0	0	0	1
B171125-0004-01-1-1	PHC	B	0	0	0	0
B171125-0004-01-1-2	PHC	B	0	0	0	0
B171125-0006-1-1	PHC	B	1	0	0	0
B171125-0007-1-2	PHC	B	0	0	0	0
B171125-0008-1-1	PHC	B	0	0	0	0
B1711280010002-1-1	HPC	B	1	1	0	0
B1711280020001-1-1	HPC	B	0	0	0	0
B1711280030001-1-1	PHC	B	0	0	0	0
B1711280050001-01-1-1	PHC	B	0	0	0	0
B1711280060001-1-1	PHC	B	0	0	0	0
B1711280070001-1-1	PHC	B	0	0	0	0
B1712050010002-1-1	TE	B	1	0	0	0
B1712050020001-1-1	TE	B	1	0	0	0
B1712050030001-1-1	TE	B	1	0	0	0
B1712050040001-1-1	TE	B	0	0	0	0
B1712050050001-1-1	TE	B	1	0	0	0
B1712050060002-1-1	TE	B	0	0	0	0
B1712050070001-1-1	TE	B	1	0	0	0
B1712050070001-1-2	TE	B	0	0	0	0
B1712050090001-1-1	TE	B	0	0	0	0
B1712070010001-1-1	PRC	B	0	0	0	0
B1712070020001-1-1	PRC	B	0	0	0	1
B1712070040001-01-1-1	PRC	B	0	0	0	0
B1712070040001-01-1-2	PRC	B	0	0	0	0
B1712070050001-1-1	PRC	B	0	0	0	0
B1712070050001-1-2	PRC	B	0	0	0	0
B1712070060001-01-1-1	PRC	B	0	0	0	0
B1712070060001-01-1-2	PRC	B	0	0	0	0
B1712070060001-01-1-3	PRC	B	0	0	0	0
B1712070060001-01-1-4	PRC	B	0	0	0	0
B1712070070001-1-1	PRC	B	0	0	0	0
B1712070080001-01-1-1	PRC	B	0	0	0	0
B1712070080001-01-1-2	PRC	B	0	0	0	0
B1712070090001-1-1	PRC	B	0	0	0	0
B1712100001-1-1	HPC	B	0	0	0	0
B1712100090002-1-1	TE	B	0	0	0	0
B171210030001-01-1-1	HPC	B	0	0	0	0
B171210050001-1-1	TE	B	0	1	1	1
B171210060001-1-1	TE	B	0	0	0	0
B171210070002-1-1	TE	B	0	0	0	0
B1712120010002-1-1	PRC	B	0	0	0	0
B1712120020001-1-1	PRC	B	0	0	0	0
B1712120020001-1-2	PRC	B	0	0	0	0
B1712120020001-1-3	PRC	B	0	0	0	0
B1712120030001-1-1	PRC	B	0	0	0	1
B1712120040001-1-2	PRC	B	0	0	0	0
B1712120060001-1-1	PRC	B	0	0	0	0
B1712120060001-1-2	PRC	B	0	0	0	0
B1712120070001-1-1	PRC	B	0	0	0	0
B1712120080001-01-1-1	PRC	B	0	0	0	0
B1712120100001-01-1-1	PRC	B	0	0	0	0
B1712140010002-1-1	PRC	B	0	0	0	0
B1712140020001-1-1	PRC	B	0	0	0	0
B1712140030001-1-1	PRC	B	0	0	0	0
B1712140040001-1-1	PRC	B	0	0	0	0
B1712160010001-1-1	HPC	B	1	0	0	0
B1712160010001-1-2	HPC	B	0	0	0	0
B1712160020001-1-1	HPC	B	1	0	0	1
B1712160030001-1-1	PRC	B	0	0	0	0
B1712160040001-1-1	PRC	B	0	0	0	0
B1712160040001-1-2	PRC	B	1	0	0	0
B1712160050001-1-1	PRC	B	0	0	1	0
B1712160060001-1-1	PRC	B	0	0	0	0
B1712160060001-1-2	PRC	B	0	0	0	0
B1712160070001-1-1	PRC	B	0	0	0	0
B1712160070001-1-2	PRC	B	0	0	0	0
B1712160080001-1-1	PRC	B	0	0	0	0
B1712160090001-1-1	PRC	B	0	0	0	0
B1712160100001-1-1	PRC	B	0	0	0	0
B1712230010001-1-1	PRC	B	0	0	0	0
B1712230020001-1-1	PRC	B	0	0	0	0
B1712230030001-01-1-1	PRC	B	0	0	0	0
B1712230030001-01-1-2	PRC	B	0	0	0	0
B1712230040001-1-1	PRC	B	0	0	0	0
B1712230050001-01-1-1	PRC	B	0	0	0	0
B1712230050001-01-1-2	PRC	B	0	0	0	0
B1712230060001-1-1	PRC	B	0	0	0	0
B1712230070001-01-1-1	PRC	B	0	0	0	0
B1712230070001-01-1-2	PRC	B	0	0	0	0
B1712280010001-1-1	HPC	B	0	0	0	0
B1712280020001-01-1-1	HPC	B	0	0	0	0
B1712280030001-1-1	PRC	B	0	0	0	0
B1712280040001-1-1	PRC	B	0	0	0	0
B1712280050001-1-1	HPC	B	0	0	0	0
B1712280060001-1-2	HPC	B	0	0	0	0
B1712300010001-1-1	PRC	B	0	0	0	0
B1712300020001-1-1	PRC	B	0	0	0	0
B1712300030001-1-1	PRC	B	0	0	0	0
B1712300030001-1-2	PRC	B	0	0	0	0
B1712300040001-1-1	PRC	B	0	0	0	0
B1712300050001-1-1	PRC	B	0	0	0	0
B1801010010001-1-1	HPC	B	0	0	0	0
B1801060010001-1-1	HPC	B	0	0	0	0
B1801060020001-1-1	HPC	B	0	0	0	0
B1801060030001-1-1	HPC	B	0	0	0	0
B1801060040001-1-1	PRC	B	1	0	0	0
B1801060040001-1-2	PRC	B	0	0	0	0
B1801060050001-1-1	PRC	B	1	0	0	1
B1801060060001-1-1	PRC	B	0	0	0	0
B1801060060001-1-2	PRC	B	0	0	0	0
B1801060070001-1-1	PRC	B	0	0	0	0
B1801060070001-1-2	PRC	B	0	0	0	0
B1801060080001-1-1	PRC	B	0	0	0	0
B1801100020001-1-1	HPC	B	0	0	0	0
B1801100030001-1-1	HPC	B	1	0	0	0
B1801100040001-01-1-1	HPC	B	0	0	0	1
B1801100050001-1-1	HPC	B	1	0	0	0
B1801100050001-1-2	HPC	B	1	0	0	0
B1801100060001-1-1	HPC	B	0	0	0	0
B1801100070001-1-1	HPC	B	1	0	0	1
B1801100080001-1-1	PHC	B	0	0	0	0
B1801190010002-1-1	PRC	B	0	0	0	0
B1801190020001-01-1-1	PRC	B	0	0	0	0
B1801190030001-1-1	PRC	B	0	0	0	0
B1801190040001-01-1-1	PRC	B	0	0	0	0
B1801190040001-01-1-2	PRC	B	0	0	0	0
B1801190040001-01-1-3	PRC	B	0	0	0	0
B1801220050002-1-1	PRC	B	0	0	0	0
B1801220050002-1-2	PRC	B	0	0	0	0
B1801220050002-1-3	PRC	B	0	0	0	0
B1801240010001-1-1	TE	B	1	0	0	0
B1801240020001-1-1	TE	B	1	0	0	0
B1801240030001-1-1	TE	B	1	0	0	1
B1801240030001-1-2	TE	B	1	0	0	0
B1801240040001-1-1	TE	B	0	0	0	0
B1801240050001-1-1	TE	B	1	0	0	0
B1801260010001-1-1	TE	B	0	0	0	0
B1801260020001-1-1	TE	B	0	0	0	1
B1801260030001-1-1	TE	B	0	0	0	0
B1801260030001-1-2	TE	B	0	1	0	0
B1801260040001-1-1	TE	B	1	0	0	0
B1801260040001-1-2	TE	B	0	0	0	0
B1801280010001-01-1-1	HPC	B	0	0	0	0
B1801280020001-01-1-1	HPC	B	0	0	0	0
B1801280030001-01-1-1	TE	B	0	0	0	0
B1801280040001-1-1	TE	B	0	0	0	0
B1801280040001-1-2	TE	B	0	0	0	0
B1801280040001-1-4	TE	B	0	0	0	0
B1802020050001-1-1	TE	B	0	0	0	0
B1802020050001-1-2	TE	B	0	0	0	0
B1802020060001-1-1	TE	B	0	0	0	0
B1802020070001-1-1	TE	B	0	0	0	0
B1802040010001-1-1	PRC	B	1	0	0	0
B1802040020001-1-1	PRC	B	0	0	0	0
B1802040020001-1-2	PRC	B	1	0	0	0
B1802040020001-1-3	PRC	B	0	0	0	0
B1802040030001-1-1	PRC	B	0	0	0	0
B1802040040001-1-1	PRC	B	0	0	0	0
B1802040050001-1-1	PRC	B	0	0	0	0
B1802060010001-01-1-2	HPC	B	0	0	0	0
B1802060020001-01-1-1	HPC	B	0	0	0	0
B1802060030001-1-1	TE	B	0	0	0	0
B1802060050001-1-1	TE	B	0	0	0	0
B1802060060001-1-1	TE	B	0	0	0	0
B1802060070001-01-1-1	TE	B	0	0	0	0
B1802080010001-01-1-1	PRC	B	0	0	0	1
B1802080020001-1-2	PRC	B	0	0	0	0
B1802080030002-1-1	PRC	B	1	1	0	0
B1802080050003-01-1-1	PRC	B	0	0	0	0
B1802100010001-1-1	TE	B	0	0	0	0
B1802100020001-1-1	TE	B	0	0	0	1
B1802100030001-1-1	TE	B	0	0	0	0
B1802100040003-1-1	TE	B	0	0	0	0
B1802100090001-01-1-1	TE	B	0	0	0	0
B1802100100001-01-1-1	TE	B	0	0	0	0
B1802260020001-1-1	TE	B	0	0	0	0
B1802260040001-1-1	TE	B	0	0	0	0
B1802260040001-1-2	TE	B	0	0	0	0
B1803200010001-1-1	TE	B	1	0	0	0
B1803200020001-1-1	TE	B	1	0	0	0
B1803200030001-1-1	TE	B	1	0	0	0
B1803200040001-1-1	TE	B	0	0	0	0
B1803200050001-1-1	TE	B	1	0	0	0
B1803200060001-1-1	TE	B	1	0	0	0
B1803220010001-01-1-1	TE	B	0	0	0	1
B1803220020001-1-1	TE	B	1	0	0	0
B1803220030001-1-1	TE	B	1	0	0	0
B1803220050001-1-1	TE	B	0	0	0	1
B1803220050001-1-2	TE	B	1	0	0	0
B1803220060001-01-1-1	TE	B	0	0	0	0
B1803220070001-01-1-1	TE	B	0	0	0	0
B1803220070001-01-1-2	TE	B	0	0	0	0
B1803220070001-01-1-3	TE	B	0	0	0	0
B1803220080001-1-1	TE	B	1	0	0	0
B1804060010001-1-1	TE	B	1	0	0	0
B1804060020001-1-1	TE	B	0	0	0	0
B1804060030001-1-1	TE	B	1	0	0	0
B1804060040001-1-1	TE	B	1	0	0	1
B1804060050001-1-1	TE	B	0	0	0	0
B1804060070001-1-1	TE	B	0	0	0	0
B1804080010001-01-1-1	HPC	B	1	0	0	1
B1804080010001-01-1-2	HPC	B	1	0	0	0
B1804080010001-01-1-3	HPC	B	1	0	0	0
B1804080020001-01-1-1	HPC	B	1	0	0	1
B1804080030001-01-1-1	HPC	B	0	0	1	1
B1804080030001-01-1-2	HPC	B	0	0	0	0
B1804080040001-01-1-1	HPC	B	0	0	0	1
B1804080040001-01-1-2	HPC	B	0	0	0	0
B1804080040001-01-1-3	HPC	B	0	0	0	0
B1804080040001-01-1-4	HPC	B	0	0	0	0
B1804080050001-1-1	HPC	B	0	0	0	0
B1804080050001-1-2	HPC	B	0	0	0	0
B1804080060001-1-1	HPC	B	0	0	0	0
B1804080060001-1-3	HPC	B	0	0	0	1
B1804110010002-1-2	HPC	B	0	0	0	0
B1804110020001-01-1-1	HPC	B	0	0	0	0
B1804110030001-1-1	HPC	B	0	0	0	0
B1804110030001-1-2	HPC	B	1	0	0	0
B1804110040001-1-2	HPC	B	0	0	0	0
B1804110050001-01-1-1	HPC	B	0	0	0	0
B1804110060001-1-1	HPC	B	0	0	0	0
B1804150010002-1-1	HPC	B	1	0	0	0
B1804150010002-1-2	HPC	B	1	0	0	0
B1804150020001-1-1	HPC	B	0	0	0	0
B1804150030001-01-1-1	HPC	B	0	0	0	0
B1804150030001-01-1-2	HPC	B	0	1	0	0
B1804150050001-01-1-1	HPC	B	1	0	0	0
B1804150060001-01-1-1	HPC	B	0	0	0	0
B1804170010001-01-1-1	PHC	B	0	0	0	0
B1804170020001-1-1	PHC	B	0	0	0	0
B1804170030001-01-1-1	PHC	B	0	0	0	0
B1804170040001-01-1-1	PHC	B	0	0	0	0
B1804170040001-01-1-2	PHC	B	0	0	0	0
B1804170050001-1-1	PHC	B	0	0	0	0
B1804170060002-1-1	PHC	B	0	0	0	0
B1804190010001-01-1-1	HPC	B	1	0	0	1
B1804190010001-01-1-2	HPC	B	0	0	0	0
B1804190020001-01-1-1	HPC	B	0	0	0	0
B1804190020001-01-1-2	HPC	B	1	0	0	0
B1804190020001-01-1-3	HPC	B	1	0	0	0
B1804190030001-1-1	HPC	B	0	0	0	0
B1804190040001-01-1-1	HPC	B	0	0	0	0
B1804190040001-01-1-2	HPC	B	0	0	0	0
B1804190040001-01-1-3	HPC	B	0	0	0	0
B1804190040001-01-1-4	HPC	B	0	0	0	0
B1804190050001-1-1	HPC	B	1	0	0	0
B1804190050001-1-2	HPC	B	0	0	0	1
B1804190070001-1-3	PHC	B	0	0	0	0
B1804240010001-1-1	TE	B	1	0	0	0
B1804240010001-2-2	HPC	B	0	0	0	0
B1804240010001-2-3	HPC	B	0	0	0	0
B1804240020001-1-1	TE	B	1	0	0	0
B1804240020001-2-1	HPC	B	0	0	0	1
B1804240030001-01-1-1	TE	B	1	0	0	0
B1804240030001-01-1-2	TE	B	1	0	0	0
B1804240030001-01-2-1	HPC	B	0	0	1	1
B1804240030001-01-2-2	HPC	B	0	0	0	0
B1804240030001-01-2-3	HPC	B	1	0	0	1
B1804240040001-1-1	TE	B	1	0	0	0
B1804240040001-2-1	HPC	B	1	1	0	1
B1804240040001-2-3	HPC	B	0	1	1	1
B1804240040001-2-4	HPC	B	0	0	0	0
B1805100010001-1-1	PRC	B	1	0	0	0
B1805100010001-2-1	HPC	B	0	0	0	0
B1805100010001-2-2	HPC	B	0	0	0	0
B1805100020001-1-1	PRC	B	0	0	0	1
B1805100020001-2-1	HPC	B	1	0	0	0
B1805100030001-1-1	PRC	B	0	0	0	0
B1805100040001-1-1	PRC	B	0	0	0	1
B1805100050001-1-1	PRC	B	1	0	1	1
B1805100050001-1-2	PRC	B	1	0	0	0
B1805100060001-1-1	PRC	B	1	0	0	0
B1805130010002-2-1	HPC	B	1	0	0	0
B1805130020001-1-1	TE	B	0	0	0	0
B1805130020001-1-2	TE	B	1	0	0	0
B1805130020001-2-1	HPC	B	0	0	0	1
B1805130030001-1-1	TE	B	0	0	0	0
B1805130030001-1-2	TE	B	1	0	0	1
B1805130030001-2-1	HPC	B	0	0	0	0
B1805130040001-1-1	TE	B	1	0	0	0
B1805130040001-1-2	TE	B	0	0	0	0
B1805130040001-2-1	HPC	B	0	0	0	0
B1805130050001-2-1	HPC	B	0	0	0	0
B1805130050001-2-2	HPC	B	0	0	0	0
B1805130060001-1-1	TE	B	0	0	0	0
B1805130060001-2-1	HPC	B	0	0	0	1
B1805130070001-1-1	TE	B	0	0	0	0
B1805130070001-2-1	HPC	B	0	0	0	0
B1805150010001-1-1	PRC	B	1	0	0	0
B1805150020001-1-1	PRC	B	0	0	0	0
B1805150020001-2-1	HPC	B	0	0	0	0
B1805150030001-1-1	PRC	B	0	0	0	1
B1805150030001-1-2	PRC	B	0	0	0	0
B1805150040001-2-2	HPC	B	0	0	0	0
B1805150040001s-1-1	PRC	B	0	0	0	0
B1805150050001-1-1	PRC	B	1	0	0	1
B1805150060001-1-1	PRC	B	0	0	0	0
B1805210010001-1-1	PRC	B	0	0	0	0
B1805210020001-1-1	PRC	B	0	0	0	0
B1805210020001-1-2	PRC	B	0	0	0	0
B1805210030001-01-1-1	PRC	B	1	0	0	0
B1805210040001-01-1-1	PRC	B	0	0	0	0
B1805210040003-1-1	PRC	B	0	0	0	0
B1805210050001-1-1	PRC	B	1	0	0	0
B1805210070001-1-1	PRC	B	0	0	0	0
B1805270010001-1-1	PRC	B	0	0	0	0
B1805270020001-1-1	PRC	B	0	0	0	0
B1805270030001-1-1	PRC	B	0	0	0	0
B1805270040001-1-1	PRC	B	0	0	0	0
B1805270050001-01-1-1	PRC	B	0	0	0	0
B1805270050001-01-1-2	PRC	B	0	0	0	0
B1805270060001-01-1-1	PRC	B	1	0	0	0
B1805270060001-01-1-3	PRC	B	0	0	0	0
B1805310010001-1-1	TE	B	0	0	0	0
B1805310010001-1-2	TE	B	0	0	0	0
B1805310020001-1-1	TE	B	0	0	0	0
B1805310030001-1-1	TE	B	1	0	0	0
B1805310040001-1-3	TE	B	1	0	0	0
B1805310050001-1-2	TE	B	1	0	0	0
B1805310060001-1-1	TE	B	0	0	0	0
B1806030010001-1-1	HPC	B	0	0	0	0
B1806030020001-1-1	HPC	B	0	0	0	0
B1806030030001-1-1	HPC	B	0	0	0	0
B1806030050001-1-1	HPC	B	0	0	0	0
B1806050010001-1-1	TE	B	0	0	0	0
B1806050020001-1-1	TE	B	1	0	0	0
B1806050020001-2-1	HPC	B	1	0	0	0
B1806050020001-2-2	HPC	B	1	0	0	0
B1806050030001-1-1	TE	B	1	0	0	0
B1806050030001-2-1	HPC	B	0	0	0	0
B1806050040001-1-1	TE	B	0	0	0	0
B1806050050001-1-2	TE	B	0	0	0	0
B1806050060001-1-1	TE	B	0	0	0	0
B1806250020001-1-1	PRC	B	1	0	0	0
B1806270010001-1-1	PHC	B	0	0	0	0
B1806270020001-1-1	PHC	B	0	0	0	0
B1806270020001-1-2	PHC	B	0	0	0	0
B1806280020001-1-1	HPC	B	1	0	0	0
B1806290010001-1-1	TE	B	0	0	0	0
B1806290020001-1-1	TE	B	0	0	0	0
B1806290040001-1-1	TE	B	0	0	0	0
B1806290040001-1-2	TE	B	0	0	0	0
B1807010010001-1-1	PRC	B	0	0	0	0
B1807010020001-1-1	PRC	B	0	0	0	0
B1807010030001-1-1	PRC	B	0	0	0	0
B1807010040001-1-1	PRC	B	0	0	0	0
B1807010050001-1-1	PRC	B	0	0	0	0
B1809290030001-1-1	HPC	B	1	0	0	0
B1809290050001-1-1	HPC	B	0	0	0	0
B1809290070001-1-1	HPC	B	1	0	0	0
B1810020010001-1-1	HPC	B	1	0	0	0
B1810020030002-1-1	HPC	B	0	0	1	1
B1810020060001-1-1	PHC	B	0	0	0	0
B1810020080001-1-1	PHC	B	0	0	0	0
B1810050010001-1-1	HPC	B	0	0	0	0
B1810050020001-1-1	HPC	B	1	0	0	0
B1810050040001-1-1	HPC	B	0	0	0	0
B1810050050001-1-1	HPC	B	0	0	0	1
B1810050060001-1-2	HPC	B	0	0	0	0
B1810050070001-1-1	HPC	B	0	0	0	1
B1810050090001-1-1	HPC	B	0	0	0	0
B1810050090001-1-2	HPC	B	0	0	0	0
B1810070030001-1-1	HPC	B	0	0	0	0
B1810070070001-1-1	HPC	B	0	0	0	0
B1810070070001-1-2	HPC	B	0	0	0	0
B1810070080001-1-1	HPC	B	0	0	0	0
B1810070090001-1-1	HPC	B	0	0	0	0
B1810130010001-1-1	HPC	B	1	0	0	0
B1810130040001-1-1	HPC	B	0	0	0	0
B1810130060001-1-1	PHC	B	0	0	0	0
B1810130060001-1-2	PHC	B	0	0	0	1
B1810130070001-1-1	PHC	B	0	0	0	0
B1810130080001-1-1	PHC	B	0	0	0	0
B1810150010001-1-1	HPC	B	0	0	0	0
B1810150010001-1-2	HPC	B	0	0	0	0
B1810150020001-1-1	HPC	B	0	0	0	0
B1810150020001-1-2	HPC	B	0	0	0	0
B1810150030001-1-1	HPC	B	0	0	0	0
B1810150030001-1-2	HPC	B	0	0	0	0
B1810150040001-1-2	PHC	B	0	0	0	0
B1810150040001-1-3	PHC	B	0	0	0	0
B1810150050001-1-1	PHC	B	1	0	0	0
B1810150050001-1-2	PHC	B	0	0	0	0
B1810150050001-1-3	PHC	B	0	0	0	0
B1810150060001-1-1	PHC	B	0	0	0	0
B1810150070001-1-1	PHC	B	0	0	0	1
B1810150070001-1-2	PHC	B	0	0	0	0
B1810150070001-1-3	PHC	B	0	0	0	0
C1801150010001-01-1-1	HPC	C	0	0	0	0
C1801150010001-01-1-2	HPC	C	0	0	0	0
C1801150010001-01-1-3	HPC	C	0	0	0	0
C1801150020002-1-1	PHC	C	0	0	0	0
C1801210010001-1-1	HPC	C	1	0	0	0
C1801210020001-01-1-1	HPC	C	0	0	0	0
C1801210020001-01-1-2	HPC	C	0	0	0	0
C1801210030001-1-1	HPC	C	1	0	0	0
C1801210040001-01-1-2	PHC	C	0	0	0	0
C1801210050001-1-1	PHC	C	0	0	0	0
C1801210050001-1-2	PHC	C	0	0	0	1
C1801240010001-1-1	HPC	C	0	0	0	0
C1801240020001-1-1	PHC	C	0	0	0	0
C1801240030001-1-1	PHC	C	0	0	0	0
C1801240040001-01-1-1	PHC	C	1	0	0	0
C1801240040001-01-1-2	PHC	C	0	0	0	0
C1801240050001-01-1-1	PHC	C	0	0	0	0
C1801240050001-01-1-2	PHC	C	0	0	0	0
C1801240050001-01-1-3	PHC	C	0	0	0	0
C1801240050001-01-1-4	PHC	C	1	0	0	0
C1801240050001-01-1-5	PHC	C	0	0	0	0
C1801240060001-01-1-1	PHC	C	0	0	0	0
C1801240070001-1-1	PHC	C	0	0	0	0
C1801310010001-1-1	HPC	C	0	0	0	0
C1801310020001-1-1	HPC	C	1	0	0	0
C1801310040001-1-1	HPC	C	0	0	0	0
C1801310050001-1-1	HPC	C	1	0	0	0
C1801310060001-01-1-1	PHC	C	0	0	0	0
C1801310070002-1-1	PHC	C	0	0	0	0
C1801310080001-1-1	PHC	C	0	0	0	0
C1802040020002-1-1	HPC	C	0	0	0	0
C1802040030001-1-1	HPC	C	0	0	0	0
C1802040030001-1-2	HPC	C	0	0	0	0
C1802040040001-1-1	HPC	C	0	0	0	0
C1802040040001-1-2	HPC	C	1	0	0	0
C1802040060001-1-1	PRC	C	0	0	0	0
C1802040070001-1-1	PRC	C	0	0	0	0
C1802040080001-1-1	PRC	C	0	0	0	0
C1802070010001-1-1	HPC	C	0	0	0	0
C1802070020001-1-1	HPC	C	0	0	0	0
C1802070030001-1-1	HPC	C	1	0	0	0
C1802070030001-1-2	HPC	C	0	0	1	1
C1802070040001-01-1-1	PRC	C	0	0	0	0
C1802070040001-01-1-2	PRC	C	0	0	0	0
C1802070050001-1-1	PRC	C	0	0	0	0
C1802070050001-1-2	PRC	C	1	0	0	0
C1802070060002-1-1	PRC	C	0	0	0	0
C1802070060002-1-2	PRC	C	0	0	0	0
C1802070070001-1-1	PRC	C	0	0	0	0
C1802070070001-1-2	PRC	C	0	0	0	0
C1802070080001-1-1	PRC	C	1	0	0	0
C1802090010001-1-1	HPC	C	0	0	0	0
C1802090020001-01-1-1	HPC	C	0	0	0	0
C1802090020001-01-1-2	HPC	C	0	0	0	0
C1802090030001-1-1	PRC	C	0	0	0	0
C1802090040001-1-1	PRC	C	0	0	0	0
C1802090040001-1-2	PRC	C	0	0	0	0
C1802090070001-01-1-1	PRC	C	1	0	0	0
C1802090080001-1-1	PRC	C	1	0	0	0
C1802110010001-1-1	HPC	C	0	0	0	0
C1802110020001-02-1-1	HPC	C	1	1	1	1
C1802110040001-1-1	PHC	C	0	0	0	0
C1802110050001-1-1	PHC	C	0	0	0	0
C1802110060001-01-1-1	PHC	C	0	0	0	0
C1802110060001-01-1-2	PHC	C	0	0	0	0
C1802110060001-01-1-3	PHC	C	0	0	0	0
C1802110070001-1-1	PHC	C	0	0	0	0
C1802110070001-1-2	PHC	C	0	0	0	0
C1802130010001-01-1-2	HPC	C	0	0	0	0
C1802130020001-1-1	HPC	C	1	0	0	0
C1802130030002-1-1	PHC	C	0	0	0	0
C1802130040001-1-1	PHC	C	0	0	0	0
C1802130040001-1-2	PHC	C	0	0	1	0
C1802130050001-01-1-1	PHC	C	0	0	0	0
C1802130060001-01-1-1	PHC	C	0	0	0	0
C1802130070001-1-1	PHC	C	0	0	0	0
C1802130070001-1-2	PHC	C	0	0	0	0
C1802130070001-1-3	PHC	C	0	0	0	0
C1802270010001-1-1	HPC	C	1	0	0	0
C1802270010001-1-3	HPC	C	1	0	0	0
C1802270020001-1-1	HPC	C	0	0	0	0
C1802270020001-1-2	HPC	C	0	0	0	0
C1802270020001-1-3	HPC	C	1	0	0	0
C1802270030001-1-1	HPC	C	1	0	0	0
C1802270030001-1-2	HPC	C	0	0	0	0
C1802270040001-01-1-1	PHC	C	1	0	0	0
C1802270040001-01-1-2	PHC	C	0	0	0	0
C1802270040001-01-1-3	PHC	C	1	0	0	1
C1802270050001-1-1	PHC	C	1	0	0	0
C1803010020001-1-1	HPC	C	1	0	0	0
C1803010030001-1-1	HPC	C	0	0	0	0
C1803010040001-1-4	HPC	C	0	0	0	0
C1803010050001-1-1	HPC	C	1	0	0	0
C1803010070001-01-1-1	PHC	C	0	0	0	0
C1803010070001-01-1-2	PHC	C	0	0	0	0
C1803050010001-1-1	HPC	C	0	0	0	0
C1803050010001-1-2	HPC	C	0	0	0	0
C1803050020001-1-1	HPC	C	0	0	0	0
C1803050030001-1-1	HPC	C	0	0	0	0
C1803050040001-1-1	HPC	C	0	0	0	0
C1803050040001-1-2	HPC	C	0	0	0	0
C1803050050001-1-1	PRC	C	1	0	0	0
C1803050050001-1-2	PRC	C	0	0	0	0
C1803050050001-1-3	PRC	C	0	0	0	0
C18030500600013-1-1	PRC	C	0	0	0	0
C1803050070001-01-1-1	PRC	C	1	0	0	0
C1803070010001-01-1-1	HPC	C	0	0	0	0
C1803070010001-01-1-2	HPC	C	0	0	0	0
C1803070030001-1-1	PRC	C	0	0	0	0
C1803070040001-1-1	PRC	C	0	0	0	0
C1803070040001-1-2	PRC	C	1	0	0	0
C1803070040001-1-3	PRC	C	0	0	0	0
C1803070050001-01-1-1	PRC	C	0	0	0	0
C1803070050001-01-1-2	PRC	C	0	0	0	0
C1803070060001-1-1	PRC	C	0	0	0	0
C1803070060001-1-2	PRC	C	0	0	0	0
C1803070070001-1-1	PRC	C	1	0	0	0
C1803100010001-1-1	HPC	C	0	0	0	0
C1803100010001-1-2	HPC	C	0	0	0	0
C1803100020001-1-1	HPC	C	0	0	0	0
C1803120010001-1-1	HPC	C	0	0	0	0
C1803120030001-1-1	HPC	C	0	0	0	0
C1803120040001-1-1	HPC	C	0	0	0	1
C18031200500013-1-1	HPC	C	1	0	0	0
C1803120060001-1-1	PHC	C	0	0	0	0
C1803120080001-1-1	PHC	C	0	0	0	0
C18031400200012-1-1	PHC	C	1	0	0	0
C1803140030001-1-1	PHC	C	1	0	0	0
C1803140030001-1-2	PHC	C	0	0	0	0
C1803140030001-1-3	PHC	C	0	0	0	0
C18031400400013-1-1	PHC	C	1	0	0	1
C1803140050001-1-1	PHC	C	1	0	0	1
C1803140060001-1-1	PHC	C	0	0	0	0
C1803140060001-1-2	PHC	C	0	0	0	0
C1803170010001-1-1	HPC	C	1	0	0	1
C1803170020001-1-1	HPC	C	1	0	0	0
C1803170020001-1-2	HPC	C	1	0	1	1
C1803170020001-1-3	HPC	C	1	0	0	1
C1803170030001-1-1	HPC	C	0	0	0	0
C1803170030001-1-2	HPC	C	0	0	0	1
C1803170050001-1-1	PHC	C	0	0	0	0
C1803170060001-1-1	PHC	C	0	0	0	1
C1803170070001-1-1	PHC	C	0	0	0	0
C1803170070001-1-2	PHC	C	0	0	0	0
C1803170080001-1-2	PHC	C	0	0	0	0
C1803190010001-1-2	PHC	C	0	0	0	0
C1803190020001-1-1	PHC	C	0	0	0	0
C1803190030001-1-1	PHC	C	0	0	0	0
C1803190040001-1-1	PHC	C	1	0	0	0
C1803190050001-1-1	PHC	C	0	0	0	0
C1803190050001-1-2	PHC	C	0	0	0	0
C1803190050001-1-3	PHC	C	0	0	0	0
C1803190070001-1-1	PHC	C	0	0	0	0
C1803190080001-1-1	PHC	C	0	0	0	0
C1803190090001-1-1	PHC	C	0	0	0	0
C1803190100001-1-1	PHC	C	0	0	0	0
C1803210030001-1-1	PHC	C	0	0	0	0
C1803210040001-1-1	PHC	C	0	0	0	0
C1803210060001-1-1	PHC	C	0	0	0	0
C1803210070001-1-1	PHC	C	0	0	0	0
C1803210070001-1-2	PHC	C	0	0	0	0
C1803210080001-1-1	PHC	C	0	0	0	0
C1803210090001-1-1	PHC	C	0	0	0	0
C1803210100001-1-1	PHC	C	0	0	0	0
C1803210100001-1-2	PHC	C	0	0	0	0
C1803210100001-1-3	PHC	C	0	0	0	0
C1803210110001-1-1	PHC	C	0	0	0	0
C1804070010001-1-1	HPC	C	1	0	0	0
C1804070020001-1-1	HPC	C	1	0	0	0
C1804070030001-1-1	HPC	C	1	0	0	0
C1804070070001-1-1	HPC	C	0	0	0	0
C1804070080001-1-1	PHC	C	1	0	0	0
C1804070090001-1-1	PHC	C	0	0	0	0
C1804070100001-1-1	PHC	C	0	0	0	1
C1804070100001-1-2	PHC	C	0	0	0	0
C1804100010002m-1-1	HPC	C	1	0	0	0
C1804100010002m-3-1	HPC	C	0	0	0	0
C1804100020001m-1-1	HPC	C	0	0	0	0
C1804100020001m-1-2	HPC	C	0	0	0	0
C1804100020001m-2-1	HPC	C	1	0	0	1
C1804100020001m-5-1	HPC	C	1	0	0	0
C1804100020001m-5-2	HPC	C	1	0	0	0
C1804100020001m-6-1	HPC	C	1	0	0	0
C1804100020001m-6-2	HPC	C	0	0	0	0
C1804100020001m-7-1	HPC	C	0	0	0	0
C1804100020001m-8-1	HPC	C	1	0	0	0
C1804100040001m-4-1	PHC	C	0	0	0	0
C1804100050001m-1-1	HPC	C	1	0	0	0
C1804100050001m-1-2	HPC	C	0	0	0	0
C1804100050001m-2-1	HPC	C	0	0	0	0
C1804100050001m-3-1	HPC	C	1	0	0	0
C1804100050001m-4-1	HPC	C	1	0	0	0
C1804100050001m-6-1	HPC	C	0	0	0	0
C1804100050001m-7-1	HPC	C	0	0	0	0
C1804100050001m-8-1	HPC	C	0	0	0	0
C1804100050001m-8-3	HPC	C	0	0	0	0
C1804100050001m-9-1	HPC	C	1	0	0	0
C1804160020001-01-1-1	HPC	C	0	0	0	0
C1804160030002-1-1	HPC	C	0	0	0	0
C1804160040001-1-1	HPC	C	0	0	0	0
C1804160040001-1-2	HPC	C	0	0	0	0
C1804160060001-1-1	HPC	C	0	0	0	0
C1804180010001m-1-1	HPC	C	0	0	0	0
C1804180010001m-2-1	HPC	C	0	0	0	1
C1804180010001m-2-2	HPC	C	0	0	0	0
C1804180010001m-3-1	HPC	C	0	0	0	0
C1804180010001m-4-1	HPC	C	1	0	0	0
C1804180010001m-5-1	HPC	C	0	0	0	0
C1804180010001m-6-1	HPC	C	1	0	0	0
C1804180010001m-7-1	HPC	C	1	0	0	0
C1804180010001m-8-1	HPC	C	1	0	0	0
C1804180010001m-9-1	HPC	C	1	0	0	0
C1804180030001m-4-1	PHC	C	0	0	0	0
C1804180030001m-9-1	PHC	C	0	0	0	0
C1804180040001m-1-1	HPC	C	0	0	0	0
C1804180040001m-2-1	HPC	C	0	0	0	0
C1804180040001m-5-1	HPC	C	1	0	0	0
C1804180040001m-6-1	HPC	C	1	0	0	0
C1804180040001m-7-1	HPC	C	1	0	0	0
C1804180040001m-9-1	HPC	C	0	0	0	0
C1804210010001-1-1	PRC	C	1	0	0	0
C1804210030001-1-1	PRC	C	0	0	0	0
C1804210040001-1-1	PRC	C	0	0	0	0
C1804210040001-1-2	PRC	C	0	0	0	0
C1804210050001-1-1	PRC	C	0	0	0	0
C1804210060001-01-1-1	PRC	C	0	0	0	0
C1804210060001-01-1-2	PRC	C	1	0	0	0
C1804210060001-01-1-3	PRC	C	0	0	0	0
C1804210060001-01-1-4	PRC	C	0	0	0	0
C1804210070001-1-1	PRC	C	1	0	0	0
C1804210070001-1-2	PRC	C	0	0	0	0
C1804210070001-1-3	PRC	C	0	0	0	0
C1804210080001-1-1	PRC	C	1	0	0	0
C1804210090001-01-1-1	PRC	C	1	1	0	0
C1804210090001-01-1-2	PRC	C	1	0	0	0
C1804210100001-1-1	PRC	C	0	0	0	0
C1804230020002m-2-1	PRC	C	0	0	0	0
C1804230030001m-1-1	PRC	C	0	0	0	0
C1804230030001m-3-1	PRC	C	0	0	0	0
C1804230030001m-4-1	PRC	C	0	0	0	0
C1804230030001m-7-1	PRC	C	1	0	0	0
C1804250010001m-7-1	HPC	C	0	0	0	0
C1804250020001m-1-1	HPC	C	0	0	0	0
C1804250020001m-5-1	HPC	C	0	0	0	0
C1804250020001m-6-1	HPC	C	1	0	0	0
C1804250020001m-6-2	HPC	C	0	0	0	0
C1804250020001m-7-1	HPC	C	0	0	0	0
C1804250030001m-1-1	PRC	C	0	0	0	1
C1804250030001m-1-2	PRC	C	0	0	0	1
C1804250030001m-2-1	PRC	C	0	0	0	1
C1804250030001m-4-1	PRC	C	0	0	0	0
C1804250030001m-5-1	PRC	C	0	0	0	0
C1804250030001m-6-1	PRC	C	0	0	0	0
C1804250030001m-7-1	PRC	C	1	0	1	0
C1804250030001m-8-1	PRC	C	0	0	0	0
C1804250040001m-1-1	PRC	C	0	0	0	0
C1804250040001m-5-1	PRC	C	0	0	0	0
C1804250040001m-8-1	PRC	C	0	0	0	0
C1804250040001m-9-1	PRC	C	0	0	0	0
C1804290010003-1-1	HPC	C	1	0	0	0
C1804290020001-1-1	PRC	C	1	0	0	0
C1804290030001-1-1	PRC	C	0	0	0	0
C1804290040001-1-1	PRC	C	0	0	0	0
C1804290040001-1-2	PRC	C	0	0	0	0
C1804290050001-1-1	PRC	C	0	0	0	0
C1804290050001-1-3	PRC	C	0	0	0	0
C1804290060001-1-1	PRC	C	0	0	0	0
C1804290060001-1-2	PRC	C	1	0	0	0
C1804290070001-1-1	PRC	C	0	0	0	0
C1804290070001-1-2	PRC	C	0	0	0	0
C1804290080001-1-1	PRC	C	0	0	0	0
C1804290080001-1-2	PRC	C	0	0	0	0
C1804290080001-1-3	PRC	C	1	0	0	0
C1805020010001-2-1	PRC	C	1	0	1	0
C1805020020001-2-1	PRC	C	1	0	0	0
C1805020030001-01-2-1	PRC	C	1	0	0	0
C1805020050001-01-2-1	PRC	C	0	0	0	0
C1805020050001-01-2-2	PRC	C	1	0	1	0
C1805020060001-01-2-1	PRC	C	0	0	0	0
C1805020060001-01-2-2	PRC	C	0	0	0	0
C1805020070001-2-1	PRC	C	0	0	0	0
C1805090010001-1-1	TE	C	0	0	0	0
C1805090030003-1-1	TE	C	0	0	0	0
C1805090030003-2-1	PRC	C	0	0	0	0
C1805090040001-1-1	TE	C	0	0	0	0
C1805090040001-2-1	PRC	C	1	0	0	0
C1805090050001-1-1	TE	C	0	0	0	0
C1805090050001-2-1	PRC	C	0	0	0	0
C1805090070001-01-1-1	TE	C	0	0	0	0
C1805090070001-01-1-2	TE	C	0	0	0	0
C1805090070001-01-2-1	PRC	C	0	0	0	0
C1805090080001-1-1	TE	C	0	0	0	0
C1805090080001-1-2	TE	C	1	0	0	1
C1805090080001-1-3	TE	C	0	0	0	0
C1805090080001-2-1	PRC	C	0	0	0	0
C1805090080001-2-2	PRC	C	0	0	0	0
C1805090080001-2-3	PRC	C	1	0	0	0
C1805120010001-1-1	TE	C	0	0	0	0
C1805120020001-1-1	TE	C	0	0	0	0
C1805120030001-1-1	TE	C	1	0	0	0
C1805120030001-1-2	TE	C	0	0	0	0
C1805120030001-1-3	TE	C	0	0	0	0
C1805120040001-1-1	TE	C	0	0	1	0
C1805120050001-1-1	TE	C	1	0	0	0
C1805120060001-1-1	TE	C	0	0	0	1
C1805120060001-1-2	TE	C	0	0	1	0
C1805120070001-1-1	PRC	C	0	0	0	0
C1805120080001-1-1	PRC	C	1	0	1	1
C1805120090001-1-1	PRC	C	1	0	0	0
C1805120090001-1-2	PRC	C	0	0	0	0
C1805120090001-1-3	PRC	C	0	0	0	0
C1805120090001-1-4	PRC	C	0	0	0	0
C1805120090001-1-5	PRC	C	0	0	0	0
C1805120100001-1-1	PRC	C	1	0	0	0
C1805120100001-2-1	PHC	C	0	0	0	0
C1805120110002-1-1	PRC	C	0	0	0	0
C1805120110002-2-1	PHC	C	0	0	0	0
C1805140010001-1-1	HPC	C	1	0	0	0
C1805140020001-1-1	PRC	C	1	0	0	0
C1805140030001-1-1	PRC	C	1	0	0	0
C1805140030003-1-1	PRC	C	1	0	0	0
C1805140040001-1-1	PRC	C	1	0	0	0
C1805140050001-1-1	PRC	C	1	0	0	0
C1805140060001-1-1	PRC	C	1	0	0	0
C1805140070001-1-1	PRC	C	1	0	0	0
C1805160010001-1-1	HPC	C	0	0	0	0
C1805160010001-2-1	HPC	C	0	0	0	0
C1805160020001-1-1	HPC	C	0	0	0	0
C1805160020001-2-1	HPC	C	1	0	0	0
C1805160030001-2-1	HPC	C	0	0	0	0
C1805160040001-2-1	HPC	C	0	0	0	0
C1805160050001-1-1	HPC	C	0	0	0	1
C1805160050001-2-1	HPC	C	1	0	0	0
C1805160060001-1-1	PRC	C	1	0	0	0
C1805160060001-2-1	HPC	C	1	0	0	0
C1805160070001-1-1	PRC	C	0	0	0	0
C1805190010001-1-1	PRC	C	0	0	0	0
C1805190020001-1-1	PRC	C	1	0	0	0
C1805190030001-1-1	PRC	C	0	0	0	0
C1805190040001-1-1	PRC	C	1	0	0	0
C1805190050001-1-1	PRC	C	1	0	1	0
C1805190060001-01-1-1	PRC	C	1	0	0	0
C1805190060001-01-1-2	PRC	C	1	0	0	0
C1805230040001-1-1	PRC	C	1	0	0	0
C1805230050001-1-1	PRC	C	0	0	0	0
C1805230060001-1-1	PRC	C	1	0	0	0
C1805230070001-1-1	PRC	C	0	0	0	0
C1805230080001-1-1	PRC	C	1	0	0	0
C1805260010001-1-1	HPC	C	0	0	0	0
C1805260030001-1-2	HPC	C	0	1	0	0
C1805260030001-1-4	HPC	C	0	0	0	0
C1805260040001-1-1	HPC	C	0	0	0	0
C1805260050001-1-1	PRC	C	0	0	0	0
C1805260050001-1-2	PRC	C	0	0	0	0
C1805260050001-1-3	PRC	C	0	0	0	0
C1805260060001-1-1	PRC	C	1	0	0	0
C1805260060001-1-2	PRC	C	0	0	0	0
C1805260080001-01-1-1	PRC	C	0	0	0	0
C1805260080001-01-1-2	PRC	C	0	0	0	0
C1806020020001-1-1	PRC	C	1	0	0	0
C1806020030001-1-1	PRC	C	0	0	0	0
C1806020040001-1-1	PRC	C	0	0	0	0
C1806020060001-1-1	PRC	C	0	0	0	0
C1806040010001-1-1	HPC	C	0	0	0	0
C1806040010001-1-2	HPC	C	0	0	0	0
C1806040040001-1-1	HPC	C	0	0	0	0
C1806040050002-1-1	HPC	C	1	0	0	0
C1806040060001-1-1	HPC	C	0	0	0	0
C1806040060001-1-3	HPC	C	0	0	0	0
C1806060010001-1-1	HPC	C	1	0	0	0
C1806060020001-1-1	HPC	C	0	0	0	0
C1806060030001-1-1	HPC	C	0	0	0	0
C1806060040001-1-1	HPC	C	0	0	0	0
C1806060050001-01-1-1	PRC	C	1	0	0	0
C1806060050001-01-1-2	PRC	C	1	0	0	0
C1806060060001-1-1	PRC	C	1	0	0	0
C18060600700012-1-1	PRC	C	1	0	0	0
C1806060080001-1-1	PRC	C	1	0	0	1
C1806060090001-1-1	PRC	C	0	0	0	0
C1806110010001-1-1	HPC	C	0	0	0	0
C1806110020001-1-1	HPC	C	0	0	0	0
C1806110030001-1-1	HPC	C	0	1	0	0
C1806110050001-1-1	HPC	C	0	0	0	0
C1806110060001-1-1	PRC	C	0	0	0	0
C1806110070001-1-1	PRC	C	0	0	0	0
C1806110080001-1-1	PRC	C	1	0	0	0
C1806110090001-1-1	PRC	C	0	0	0	0
C1806110090001-1-2	PRC	C	0	0	0	0
C1806140010001-1-1	HPC	C	0	0	0	0
C1806140020001-01-1-1	HPC	C	0	0	0	0
C1806140030001-1-1	HPC	C	0	0	0	1
C1806140040001-1-1	PHC	C	0	0	0	0
C1806140050001-1-1	PHC	C	0	0	0	0
C1806140050001-1-2	PHC	C	0	0	0	0
C1806140060001-1-1	PHC	C	0	0	0	0
C1806140070001-1-1	PHC	C	0	0	0	0
C1806140070001-1-2	PHC	C	0	0	0	0
C1806140080002-1-1	PHC	C	0	0	0	0
C1806140080002-1-2	PHC	C	0	0	0	0
C1806190020001-2-1	PHC	C	0	0	0	0
C1806190030001-2-1	PHC	C	0	0	0	0
C1806190030001-2-2	PHC	C	0	0	0	0
C1806190040001-2-1	PHC	C	0	0	0	0
C1806190040001-2-2	PHC	C	0	0	0	0
C1806190050001-2-1	PHC	C	0	0	0	0
C1806190050001-2-11	PHC	C	0	0	0	0
C1806190050001-2-5	PHC	C	0	0	0	0
C1806190050001-2-6	PHC	C	0	0	0	0
C1806190050001-2-7	PHC	C	0	0	0	0
C1806190050001-2-9	PHC	C	0	0	0	0
C1806190060001-1-1	PRC	C	1	0	0	0
C1806190060001-2-1	PHC	C	0	0	0	0
C1806190070001-1-1	PRC	C	1	0	0	0
C1806210010001-1-1	HPC	C	0	0	0	0
C1806210010001-1-2	HPC	C	1	0	0	0
C1806210020001-1-1	HPC	C	1	0	0	0
C1806210020001-1-2	HPC	C	1	0	0	0
C1806210020001-1-3	HPC	C	0	0	0	0
C1806210040001-1-1	HPC	C	0	0	0	0
C1806210050001-1-1	HPC	C	1	0	0	0
C1806210060001-1-1	HPC	C	1	0	0	0
C1806210060001-1-2	HPC	C	1	0	0	0
C1806210060001-1-3	HPC	C	1	0	0	0
C1806210070001-01-1-1	PHC	C	0	0	0	0
C1806210080001-01-1-1	PHC	C	0	0	0	0
C1806210090001-01-1-1	PHC	C	0	0	0	0
C1806240010001-1-1	PRC	C	1	0	0	0
C1806240010001-2-1	HPC	C	0	0	0	0
C1806240020001-1-1	PRC	C	0	0	0	0
C1806240030001-1-1	PRC	C	0	0	0	0
C1806240030001-2-1	HPC	C	1	0	0	0
C1806240030001-2-2	HPC	C	1	0	1	1
C1806240040001-1-1	PRC	C	0	0	0	0
C1806240040001-2-3	PHC	C	0	1	0	1
C1806240050001-2-1	PHC	C	0	0	0	1
C1806240050001-2-3	PHC	C	0	0	0	0
C1806240060001-2-1	PHC	C	0	0	0	0
C1806240070001-1-1	PRC	C	0	0	0	0
C1806240070001-2-2	PHC	C	0	0	0	0
C1806300010001m-3-1	HPC	C	0	0	0	0
C1806300020001m-1-1	HPC	C	0	0	0	1
C1806300020001m-2-1	HPC	C	0	0	0	0
C1806300020001m-2-2	HPC	C	1	0	0	0
C1806300020001m-2-3	HPC	C	1	0	0	0
C1806300020001m-3-1	HPC	C	0	0	0	0
C1806300020001m-3-2	HPC	C	1	0	0	0
C1806300020001m-4-1	HPC	C	0	0	0	0
C1806300020001m-5-1	HPC	C	0	0	0	0
C1806300020001m-5-2	HPC	C	1	0	0	0
C1806300020001m-6-1	HPC	C	1	0	0	0
C1806300020001m-6-2	HPC	C	0	0	0	0
C1806300020001m-7-1	HPC	C	0	0	0	0
C1806300020001m-8-1	HPC	C	1	0	0	0
C1806300020001m-8-2	HPC	C	1	0	0	0
C1806300030001m-3-3	PHC	C	0	0	0	0
C1806300030001m-4-3	PHC	C	0	0	0	0
C1807180010001m-1-1	HPC	C	0	0	0	0
C1807180030001m-1-2	PHC	C	0	0	0	0
C1807180030001m-3-2	PHC	C	0	0	0	1
C1807200010002m-1-1	HPC	C	0	0	0	0
C1807200010002m-2-1	HPC	C	0	0	0	0
C1807200010002m-6-1	HPC	C	0	0	0	0
C1808050010001-1-1	HPC	C	0	0	0	0
C1808050010001-1-2	HPC	C	0	0	0	0
C1808050020001-1-1	HPC	C	0	0	0	0
C1808050020001-1-2	HPC	C	0	0	0	0
C1808050030001-1-2	HPC	C	1	0	0	0
C1808050040001-1-1	PHC	C	0	0	0	1
C1808050040001-1-2	PHC	C	1	0	0	0
C1808050050001-01-1-1	PHC	C	0	0	0	0
C1808050050001-01-1-2	PHC	C	0	0	0	0
C1808050060001-01-1-1	PHC	C	0	0	0	0
C1808050060001-01-1-3	PHC	C	0	0	0	1
C1808050070001-01-1-3	PHC	C	0	0	0	0
C1808050080001-01-1-1	PHC	C	0	0	0	1
C1808050080001-01-1-3	PHC	C	0	0	0	0
C1808070010001-1-1	HPC	C	0	0	0	0
C1808070020001-01-1-1	HPC	C	0	0	0	0
C1808070050001-1-1	HPC	C	0	0	0	0
C1808070060001-1-1	HPC	C	0	0	0	0
C1808070070001-01-1-1	PHC	C	0	0	0	0
C1808070080001-01-1-1	PHC	C	0	0	0	0
C1808070090001-01-1-1	PHC	C	0	0	0	0
C1808070100001-01-1-1	PHC	C	0	0	0	0
C1808070100001-01-1-2	PHC	C	1	0	0	1
C1808090010001-1-1	HPC	C	0	0	0	0
C1808090010001-1-2	HPC	C	0	0	0	0
C1808090020001-1-1	HPC	C	0	0	0	0
C1808090020001-1-2	HPC	C	1	0	0	0
C1808090040001-1-1	PHC	C	0	0	0	0
C1808090050001-1-1	PHC	C	0	0	0	0
C1808090060001-1-1	PHC	C	0	0	0	0
C1808090070001-1-3	PHC	C	0	0	0	0
C1808120010001-1-1	HPC	C	1	0	0	0
C1808120020001-1-1	HPC	C	0	0	0	0
C1808120030001-1-1	PHC	C	0	0	0	0
C1808120050001-1-1	PHC	C	0	0	0	0
C1808120060001-1-1	PHC	C	0	0	0	0
C1808120070001-1-1	PHC	C	0	0	0	0
C1808120080001-1-1	PHC	C	0	0	0	0
C1808140010001-1-1	HPC	C	0	0	1	0
C1808140020001-1-1	HPC	C	0	0	1	1
C1808140030001-1-1	HPC	C	1	0	0	1
C1808140040001-1-1	HPC	C	0	0	0	0
C1808140050001-1-1	PHC	C	0	0	0	1
C1808140060001-1-2	PHC	C	0	0	0	0
C1808140070001-1-1	PHC	C	0	0	0	0
C1808140080001-1-2	PHC	C	0	0	0	0
C1808140090001-1-2	PHC	C	0	0	0	0
C1808160010001-1-1	HPC	C	1	0	0	1
C1808160020001-1-1	HPC	C	0	0	0	0
C1808160030001-1-1	PHC	C	0	0	0	1
C1808160040001-1-1	PHC	C	0	0	0	0
C1808160050001-1-1	PHC	C	1	0	0	1
C1808160060001-01-1-1	PHC	C	0	0	0	0
C1808160060001-01-1-2	PHC	C	0	0	0	0
C1808160070001-1-1	PHC	C	0	0	0	0
C1808160070001-1-2	PHC	C	0	0	0	0
C1808160070001-1-3	PHC	C	0	0	0	0
C1808220020001m-1-1	HPC	C	0	0	1	1
C1808220020001m-5-2	HPC	C	0	0	0	0
C1808220020001m-6-2	HPC	C	0	0	0	0
C1808220020001m-6-3	HPC	C	0	0	0	0
C1808220020001m-7-2	HPC	C	0	0	0	0
C1808220030001m-1-1	PHC	C	0	0	0	1
C1808220030001m-2-2	PHC	C	0	0	0	0
C1808220030001m-3-1	PHC	C	0	0	0	0
C1808220030001m-5-1	PHC	C	0	0	0	0
C1808240010001m-4-1	HPC	C	0	0	0	0
C1808240010001m-6-1	HPC	C	0	0	0	0
C1808240020001m-1-1	HPC	C	0	0	0	0
C1808240020001m-2-1	HPC	C	1	0	0	0
C1808240020001m-3-2	HPC	C	0	0	0	0
C1808240020001m-7-1	HPC	C	0	0	0	0
C1808240030001m-2-1	PHC	C	0	0	0	0
C1808280020001m-1-1	PHC	C	0	0	0	0
C1808280020001m-2-1	PHC	C	1	0	0	0
C1808280020001m-3-1	PHC	C	0	0	0	0
C1808280020001m-4-1	PHC	C	0	0	0	1
C1809030020001-1-1	HPC	C	0	0	0	0
C1901120010001-1-1	TE	C	0	0	0	0
C1901120020001-1-1	TE	C	1	0	0	1
C1901120020001-1-2	TE	C	0	0	0	0
C1901120030001-1-1	TE	C	1	0	0	1
C1901120040001-1-2	TE	C	0	0	0	0
C1901120050001-1-1	TE	C	0	0	0	0
C1901150010001-1-1	TE	C	0	0	0	0
C1901150020001-1-1	TE	C	1	0	0	0
C1901150030001-1-1	TE	C	0	0	0	0
C1901150030001-1-2	TE	C	0	0	0	0
C1901150040001-1-1	TE	C	0	0	0	0
C1901150050001-1-1	TE	C	1	0	0	0
C1901150050001-1-2	TE	C	0	0	0	0
C1901150060001-1-1	TE	C	0	0	0	0
C1901170010001-1-1	TE	C	1	0	0	0
C1901170020001-1-1	TE	C	0	0	0	0
C1901170020001-1-2	TE	C	1	0	0	0
C1901170030001-1-1	TE	C	0	0	0	0
C1901170030001-1-2	TE	C	0	0	0	0
C1901170030001-1-3	TE	C	0	0	0	0
C1901170040001-1-1	TE	C	0	0	0	0
C1901170040001-1-2	TE	C	1	0	0	0
C1901170040001-1-4	TE	C	0	0	0	0
C1901170050001_mrg-1-1	TE	C	0	0	0	0
C1901170050001_mrg-1-2	TE	C	0	0	0	0
C1901170060001-1-1	TE	C	0	0	0	0
C1901170060001-1-3	TE	C	0	0	0	0
C1901190010001-1-2	TE	C	0	0	0	0
C1901190010001-1-3	TE	C	0	0	0	0
C1901190010001-1-4	TE	C	0	0	0	0
C1901190020001-1-2	TE	C	0	0	0	0
C1901190020001-1-3	TE	C	0	0	0	0
C1901190030001-1-1	TE	C	0	0	0	0
C1901190030001-1-2	TE	C	0	0	0	0
C1901190040001-1-1	TE	C	0	0	0	0
C1901190040001-1-2	TE	C	0	0	0	0
C1901190050001-1-1	TE	C	0	0	0	0
C1901190050001-1-2	TE	C	0	0	0	0
C1901190050001-1-3	TE	C	0	0	0	0
C1901190060001-1-1	TE	C	0	0	0	0
C1901190060001-1-2	TE	C	0	0	0	0
C1901190060001-1-3	TE	C	0	0	0	0
C1901230010001-1-1	TE	C	0	0	0	0
C1901230050001-1-1	TE	C	0	0	0	0
C1901230060001-1-1	TE	C	0	0	0	0
C1901230070001-1-1	TE	C	0	0	0	0
C1901230080001_mrg-1-1	TE	C	1	0	0	0
C1901230080001_mrg-1-3	TE	C	0	0	0	0
C1901230090001-1-1	TE	C	0	0	0	0
C1901230090001-1-2	TE	C	0	0	0	0
C1901230090001-1-4	TE	C	0	0	0	0
C1901230100001-1-1	TE	C	0	0	0	0

## Sheet: Fig S3
Fig 3. Example neurons showing the item-cue selective activities during the item-cue period.
Fig 3a. An example neuron from TE
Cell Name: B1801240030001-1-2
Time from item-cue onset (ms)		-200	-199	-198	-197	-196	-195	-194	-193	-192	-191	-190	-189	-188	-187	-186	-185	-184	-183	-182	-181	-180	-179	-178	-177	-176	-175	-174	-173	-172	-171	-170	-169	-168	-167	-166	-165	-164	-163	-162	-161	-160	-159	-158	-157	-156	-155	-154	-153
I-A	SDF (Hz)	0.0031603	0.00311231	0.00311231	0.0031603	0.00325676	0.0034026	0.00359921	0.00384846	0.00415267	0.00451466	0.00493774	0.00542569	0.00598282	0.00661395	0.00732441	0.00812007	0.00900736	0.00999323	0.0110852	0.0122914	0.0136205	0.0150816	0.0166848	0.0184403	0.0203592	0.022453	0.0247339	0.0272146	0.0299083	0.0328288	0.0359903	0.0394076	0.0430958	0.0470705	0.0513475	0.055943	0.0608733	0.0661551	0.0718049	0.0778393	0.084275	0.0911283	0.0984152	0.106151	0.114352	0.123032	0.132205	0.141884
I-A	90% CI (from)	0.0031603	0.00311231	0.00311231	0.0031603	0.00325676	0.0034026	0.00359921	0.00384846	0.00415267	0.00451466	0.00493774	0.00542569	0.00598282	0.00661395	0.00732441	0.00812007	0.00900736	0.00999323	0.0110852	0.0122914	0.0136205	0.0150816	0.0166848	0.0184403	0.0203592	0.022453	0.0247339	0.0272146	0.0299083	0.0328288	0.0359903	0.0394076	0.0430958	0.0470705	0.0513475	0.055943	0.0608733	0.0661551	0.0718049	0.0778393	0.084275	0.0911283	0.0984152	0.106151	0.114352	0.123032	0.132205	0.141884
I-A	90% CI (to)	0.00632061	0.00622461	0.00622461	0.00632061	0.00651352	0.0068052	0.00719843	0.00769692	0.00830534	0.00902933	0.00987547	0.0108514	0.0119656	0.0132279	0.0146488	0.0162401	0.0180147	0.0199865	0.0221704	0.0245828	0.0272409	0.0301633	0.0333696	0.0368806	0.0407183	0.044906	0.0494678	0.0544291	0.0598166	0.0656576	0.0719806	0.0788152	0.0861917	0.094141	0.102695	0.111886	0.121747	0.13231	0.14361	0.155679	0.16855	0.182257	0.19683	0.212303	0.228704	0.246064	0.26441	0.283767
I-B	SDF (Hz)	0.27105	0.288191	0.306077	0.324715	0.344111	0.36427	0.385194	0.406882	0.429335	0.452548	0.476517	0.501233	0.526688	0.552871	0.579768	0.607364	0.635642	0.664584	0.694168	0.724374	0.755176	0.78655	0.818468	0.850904	0.883828	0.917209	0.951018	0.985222	1.01979	1.05469	1.08988	1.12534	1.16102	1.19691	1.23296	1.26914	1.30542	1.34176	1.37814	1.41452	1.45087	1.48717	1.52338	1.55948	1.59543	1.63121	1.6668	1.70217
I-B	90% CI (from)	0.268331	0.285123	0.30262	0.320827	0.339744	0.359373	0.37971	0.40075	0.422488	0.444915	0.468019	0.491787	0.516203	0.541249	0.566906	0.59315	0.619958	0.647302	0.675155	0.703486	0.732264	0.761454	0.791021	0.820931	0.851145	0.881626	0.912336	0.943234	0.974283	1.00544	1.03667	1.06794	1.0992	1.13042	1.16156	1.19258	1.22346	1.25416	1.28464	1.31489	1.34487	1.37456	1.40394	1.43298	1.46167	1.48998	1.5179	1.54543
I-B	90% CI (to)	0.50035	0.530176	0.561085	0.593063	0.626092	0.660149	0.695206	0.73123	0.768185	0.806028	0.844712	0.884188	0.924398	0.965285	1.00678	1.04883	1.09134	1.13426	1.1775	1.22098	1.26463	1.30836	1.35209	1.39573	1.4392	1.48242	1.52531	1.56779	1.60978	1.6512	1.69198	1.73206	1.77138	1.80986	1.84747	1.88415	1.91986	1.95456	1.98822	2.02082	2.05233	2.08275	2.11207	2.14029	2.16742	2.19346	2.21844	2.24237
II-A	SDF (Hz)	0.456555	0.47608	0.495819	0.515732	0.535774	0.5559	0.576061	0.596208	0.616288	0.636249	0.656035	0.675592	0.694863	0.713791	0.732318	0.750388	0.767943	0.784927	0.801284	0.81696	0.831903	0.84606	0.859384	0.871827	0.883345	0.893897	0.903446	0.911955	0.919395	0.925738	0.93096	0.935042	0.937968	0.939728	0.940316	0.939728	0.937968	0.935042	0.93096	0.925738	0.919395	0.911955	0.903446	0.893897	0.883345	0.871827	0.859384	0.84606
II-A	90% CI (from)	0.456555	0.47608	0.495819	0.515732	0.535774	0.5559	0.576061	0.596208	0.616288	0.636249	0.656035	0.675592	0.694863	0.713791	0.732318	0.750388	0.767943	0.784927	0.801284	0.81696	0.831903	0.84606	0.859384	0.871827	0.883345	0.893897	0.903446	0.911955	0.919395	0.925738	0.93096	0.935042	0.937968	0.939728	0.940316	0.939728	0.937968	0.935042	0.93096	0.925738	0.919395	0.911955	0.903446	0.893897	0.883345	0.871827	0.859384	0.84606
II-A	90% CI (to)	0.91311	0.952159	0.991638	1.03146	1.07155	1.1118	1.15212	1.19242	1.23258	1.2725	1.31207	1.35118	1.38973	1.42758	1.46464	1.50078	1.53589	1.56985	1.60257	1.63392	1.66381	1.69212	1.71877	1.74365	1.76669	1.78779	1.80689	1.82391	1.83879	1.85148	1.86192	1.87008	1.87594	1.87946	1.88063	1.87946	1.87594	1.87008	1.86192	1.85148	1.83879	1.82391	1.80689	1.78779	1.76669	1.74365	1.71877	1.69212
II-B	SDF (Hz)	0.511061	0.490283	0.469794	0.449637	0.429849	0.410468	0.391525	0.373051	0.355075	0.337622	0.320714	0.304372	0.288613	0.273454	0.258907	0.244985	0.231696	0.219049	0.207049	0.195701	0.185008	0.174972	0.165594	0.156875	0.148813	0.141407	0.134656	0.128557	0.123109	0.118308	0.114153	0.110642	0.107772	0.105542	0.10395	0.102995	0.102677	0.102995	0.10395	0.105542	0.107772	0.110642	0.114153	0.118308	0.123109	0.128557	0.134656	0.141407
II-B	90% CI (from)	0.511061	0.490283	0.469794	0.449637	0.429849	0.410468	0.391525	0.373051	0.355075	0.337622	0.320714	0.304372	0.288613	0.273454	0.258907	0.244985	0.231696	0.219049	0.207049	0.195701	0.185008	0.174972	0.165594	0.156875	0.148813	0.141407	0.134656	0.128557	0.123109	0.118308	0.114153	0.110642	0.107772	0.105542	0.10395	0.102995	0.102677	0.102995	0.10395	0.105542	0.107772	0.110642	0.114153	0.118308	0.123109	0.128557	0.134656	0.141407
II-B	90% CI (to)	1.02175	0.980157	0.939146	0.898795	0.859183	0.82038	0.782453	0.745464	0.709467	0.674515	0.640653	0.607921	0.576356	0.545989	0.516846	0.488952	0.462325	0.43698	0.412931	0.390186	0.368752	0.348634	0.329834	0.312351	0.296186	0.281335	0.267797	0.255565	0.244638	0.235009	0.226675	0.219632	0.213875	0.209401	0.206208	0.204292	0.203654	0.204293	0.206208	0.209402	0.213877	0.219634	0.226678	0.235012	0.244641	0.255569	0.267801	0.28134
III-A	SDF (Hz)	0.109803	0.101384	0.0934978	0.0861222	0.0792331	0.0728076	0.0668226	0.0612555	0.0560844	0.0512877	0.0468442	0.0427336	0.0389362	0.0354329	0.0322052	0.0292355	0.0265069	0.0240032	0.021709	0.0196096	0.017691	0.0159401	0.0143444	0.0128921	0.011572	0.0103738	0.00928779	0.00830471	0.00741606	0.00661388	0.00589076	0.00523983	0.0046547	0.00412949	0.00365873	0.00323741	0.00286091	0.00252499	0.00222576	0.00195967	0.00172347	0.00151422	0.00132923	0.00116608	0.00102258	0.000896749	0.00078683	0.000691242
III-A	90% CI (from)	0.109803	0.101384	0.0934978	0.0861222	0.0792331	0.0728076	0.0668226	0.0612555	0.0560844	0.0512877	0.0468442	0.0427336	0.0389362	0.0354329	0.0322052	0.0292355	0.0265069	0.0240032	0.021709	0.0196096	0.017691	0.0159401	0.0143444	0.0128921	0.011572	0.0103738	0.00928779	0.00830471	0.00741606	0.00661388	0.00589076	0.00523983	0.0046547	0.00412949	0.00365873	0.00323741	0.00286091	0.00252499	0.00222576	0.00195967	0.00172347	0.00151422	0.00132923	0.00116608	0.00102258	0.000896749	0.00078683	0.000691242
III-A	90% CI (to)	0.169235	0.156856	0.145205	0.134255	0.12398	0.114351	0.105339	0.0969194	0.0890636	0.0817439	0.0749334	0.0686055	0.0627343	0.0572946	0.0522611	0.0476101	0.0433185	0.0393641	0.0357255	0.032382	0.0293141	0.0265029	0.0239305	0.02158	0.0194351	0.0174807	0.0157023	0.0140863	0.0126199	0.0112913	0.0100891	0.00900288	0.00802291	0.00714009	0.00634597	0.00563272	0.00499312	0.00442049	0.00390868	0.00345204	0.0030454	0.00268402	0.0023638	0.00208069	0.00183064	0.00161138	0.00141968	0.00125186
III-B	SDF (Hz)	0.0810464	0.0750451	0.0694008	0.0641003	0.0591301	0.0544766	0.050126	0.0460647	0.0422788	0.0387551	0.0354799	0.0324404	0.0296235	0.0270167	0.0246079	0.0223852	0.0203372	0.0184527	0.0167213	0.0151328	0.0136774	0.0123459	0.0111295	0.0100198	0.00900882	0.00808915	0.00725371	0.00649587	0.00580939	0.00518844	0.00462756	0.00412167	0.00366603	0.00325623	0.0028882	0.00255816	0.00226262	0.00199835	0.0017624	0.00155203	0.00136477	0.00119831	0.00105057	0.000919642	0.000803792	0.000701442	0.000611159	0.000531645
III-B	90% CI (from)	0.0810464	0.0750451	0.0694008	0.0641003	0.0591301	0.0544766	0.050126	0.0460647	0.0422788	0.0387551	0.0354799	0.0324404	0.0296235	0.0270167	0.0246079	0.0223852	0.0203372	0.0184527	0.0167213	0.0151328	0.0136774	0.0123459	0.0111295	0.0100198	0.00900882	0.00808915	0.00725371	0.00649587	0.00580939	0.00518844	0.00462756	0.00412167	0.00366603	0.00325623	0.0028882	0.00255816	0.00226262	0.00199835	0.0017624	0.00155203	0.00136477	0.00119831	0.00105057	0.000919642	0.000803792	0.000701442	0.000611159	0.000531645
III-B	90% CI (to)	0.162093	0.15009	0.138802	0.128201	0.11826	0.108953	0.100252	0.0921293	0.0845577	0.0775101	0.0709599	0.0648807	0.059247	0.0540335	0.0492159	0.0447704	0.0406743	0.0369055	0.0334427	0.0302656	0.0273549	0.0246919	0.022259	0.0200396	0.0180176	0.0161783	0.0145074	0.0129917	0.0116188	0.0103769	0.00925512	0.00824333	0.00733205	0.00651246	0.0057764	0.00511632	0.00452523	0.0039967	0.00352479	0.00310407	0.00272953	0.00239662	0.00210114	0.00183928	0.00160758	0.00140288	0.00122232	0.00106329
IV-A	SDF (Hz)	7.8138e-05	6.64146e-05	5.63364e-05	4.76891e-05	4.02842e-05	3.39558e-05	2.85585e-05	2.39648e-05	2.00634e-05	1.67571e-05	1.39613e-05	1.16027e-05	9.61735e-06	7.95026e-06	6.55382e-06	5.38702e-06	4.41461e-06	3.60637e-06	2.93642e-06	2.38268e-06	1.92634e-06	1.55142e-06	1.24436e-06	9.93732e-07	7.89866e-07	6.24645e-07	4.91261e-07	3.84019e-07	2.98171e-07	2.29769e-07	1.75542e-07	1.32786e-07	9.92761e-08	7.31855e-08	5.3021e-08	3.75661e-08	2.58339e-08	1.70268e-08	1.05033e-08	5.74964e-09	2.35665e-09	0	0	0	0	0	0	0
IV-A	90% CI (from)	7.8138e-05	6.64146e-05	5.63364e-05	4.76891e-05	4.02842e-05	3.39558e-05	2.85585e-05	2.39648e-05	2.00634e-05	1.67571e-05	1.39613e-05	1.16027e-05	9.61735e-06	7.95026e-06	6.55382e-06	5.38702e-06	4.41461e-06	3.60637e-06	2.93642e-06	2.38268e-06	1.92634e-06	1.55142e-06	1.24436e-06	9.93732e-07	7.89866e-07	6.24645e-07	4.91261e-07	3.84019e-07	2.98171e-07	2.29769e-07	1.75542e-07	1.32786e-07	9.92761e-08	7.31855e-08	5.3021e-08	3.75661e-08	2.58339e-08	1.70268e-08	1.05033e-08	5.74964e-09	2.35665e-09	0	0	0	0	0	0	0
IV-A	90% CI (to)	0.000156276	0.000132829	0.000112673	9.53782e-05	8.05684e-05	6.79116e-05	5.7117e-05	4.79296e-05	4.01268e-05	3.35142e-05	2.79227e-05	2.32053e-05	1.92347e-05	1.59005e-05	1.31076e-05	1.0774e-05	8.82922e-06	7.21274e-06	5.87284e-06	4.76536e-06	3.85268e-06	3.10283e-06	2.48873e-06	1.98746e-06	1.57973e-06	1.24929e-06	9.82523e-07	7.68039e-07	5.96343e-07	4.59539e-07	3.51084e-07	2.65572e-07	1.98552e-07	1.46371e-07	1.06042e-07	7.51323e-08	5.16678e-08	3.40536e-08	2.10065e-08	1.14993e-08	4.7133e-09	0	0	0	0	0	0	0
IV-B	SDF (Hz)	0	0	0	0	0	0	0	0	0	0	0	0	0	0	0	0	0	0	0	0	0	0	0	0	0	0	0	0	0	0	0	0	0	0	0	0	0	0	0	0	0	0	0	0	0	0	0	0
IV-B	90% CI (from)	0	0	0	0	0	0	0	0	0	0	0	0	0	0	0	0	0	0	0	0	0	0	0	0	0	0	0	0	0	0	0	0	0	0	0	0	0	0	0	0	0	0	0	0	0	0	0	0
IV-B	90% CI (to)	0	0	0	0	0	0	0	0	0	0	0	0	0	0	0	0	0	0	0	0	0	0	0	0	0	0	0	0	0	0	0	0	0	0	0	0	0	0	0	0	0	0	0	0	0	0	0	0
Fig 3b. An example neuron from HPC
Cell Name: B1710020004-01-1-1
Time from item-cue onset (ms)		-200	-199	-198	-197	-196	-195	-194	-193	-192	-191	-190	-189	-188	-187	-186	-185	-184	-183	-182	-181	-180	-179	-178	-177	-176	-175	-174	-173	-172	-171	-170	-169	-168	-167	-166	-165	-164	-163	-162	-161	-160	-159	-158	-157	-156	-155	-154	-153
I-A	SDF (Hz)	0	0	0	0	0	0	0	0	0	0	0	0	0	0	0	0	0	0	0	0	0	0	0	0	0	0	0	0	0	0	0	0	0	0	0	0	0	0	0	0	0	0	0	0	0	0	0	0
I-A	90% CI (from)	0	0	0	0	0	0	0	0	0	0	0	0	0	0	0	0	0	0	0	0	0	0	0	0	0	0	0	0	0	0	0	0	0	0	0	0	0	0	0	0	0	0	0	0	0	0	0	0
I-A	90% CI (to)	0	0	0	0	0	0	0	0	0	0	0	0	0	0	0	0	0	0	0	0	0	0	0	0	0	0	0	0	0	0	0	0	0	0	0	0	0	0	0	0	0	0	0	0	0	0	0	0
I-B	SDF (Hz)	4.36562e-07	5.66525e-07	7.29637e-07	9.33397e-07	1.18683e-06	1.50075e-06	1.88809e-06	2.36429e-06	2.94769e-06	3.66452e-06	4.53802e-06	5.59915e-06	6.88445e-06	8.43685e-06	1.03067e-05	1.2553e-05	1.52446e-05	1.84616e-05	2.22974e-05	2.68601e-05	3.22795e-05	3.86979e-05	4.62827e-05	5.52269e-05	6.57519e-05	7.81121e-05	9.25981e-05	0.000109542	0.000129324	0.000152374	0.000179184	0.000210309	0.000246379	0.000288107	0.000336295	0.000391851	0.000455795	0.00052927	0.000613562	0.000710105	0.000820503	0.000946547	0.00109023	0.00125377	0.00143964	0.00165056	0.00188955	0.00215996
I-B	90% CI (from)	4.36562e-07	5.66525e-07	7.29637e-07	9.33397e-07	1.18683e-06	1.50075e-06	1.88809e-06	2.36429e-06	2.94769e-06	3.66452e-06	4.53802e-06	5.59915e-06	6.88445e-06	8.43685e-06	1.03067e-05	1.2553e-05	1.52446e-05	1.84616e-05	2.22974e-05	2.68601e-05	3.22795e-05	3.86979e-05	4.62827e-05	5.52269e-05	6.57519e-05	7.81121e-05	9.25981e-05	0.000109542	0.000129324	0.000152374	0.000179184	0.000210309	0.000246379	0.000288107	0.000336295	0.000391851	0.000455795	0.00052927	0.000613562	0.000710105	0.000820503	0.000946547	0.00109023	0.00125377	0.00143964	0.00165056	0.00188955	0.00215996
I-B	90% CI (to)	8.73124e-07	1.13305e-06	1.45927e-06	1.86679e-06	2.37365e-06	3.00149e-06	3.77618e-06	4.72858e-06	5.89538e-06	7.32904e-06	9.07603e-06	1.11983e-05	1.37689e-05	1.68737e-05	2.06134e-05	2.5106e-05	3.04891e-05	3.69232e-05	4.45947e-05	5.37202e-05	6.4559e-05	7.73957e-05	9.25654e-05	0.000110454	0.000131504	0.000156224	0.000185196	0.000219085	0.000258648	0.000304749	0.000358368	0.000420618	0.000492758	0.000576214	0.000672591	0.000783701	0.000911577	0.00105851	0.00122706	0.00142011	0.00164086	0.00189288	0.00218016	0.00250713	0.00287871	0.00330036	0.0037781	0.00431861
II-A	SDF (Hz)	0	0	0	0	0	0	0	0	0	0	0	0	0	0	0	0	0	0	0	0	0	0	0	0	0	0	0	0	0	0	0	0	0	0	0	0	0	0	0	0	0	0	0	0	0	0	0	0
II-A	90% CI (from)	0	0	0	0	0	0	0	0	0	0	0	0	0	0	0	0	0	0	0	0	0	0	0	0	0	0	0	0	0	0	0	0	0	0	0	0	0	0	0	0	0	0	0	0	0	0	0	0
II-A	90% CI (to)	0	0	0	0	0	0	0	0	0	0	0	0	0	0	0	0	0	0	0	0	0	0	0	0	0	0	0	0	0	0	0	0	0	0	0	0	0	0	0	0	0	0	0	0	0	0	0	0
II-B	SDF (Hz)	0	0	0	0	0	0	0	0	0	0	0	0	0	0	0	0	0	0	0	0	0	0	0	0	0	0	4.07057e-09	9.9312e-09	1.8142e-08	2.94099e-08	4.46222e-08	6.48869e-08	9.15817e-08	1.26411e-07	1.71477e-07	2.29358e-07	3.03209e-07	4.00945e-07	5.24954e-07	6.81448e-07	8.77952e-07	1.12356e-06	1.4292e-06	1.80803e-06	2.27577e-06	2.85119e-06	3.55667e-06	4.41875e-06
II-B	90% CI (from)	0	0	0	0	0	0	0	0	0	0	0	0	0	0	0	0	0	0	0	0	0	0	0	0	0	0	4.07057e-09	9.9312e-09	1.8142e-08	2.94099e-08	4.46222e-08	6.48869e-08	9.15817e-08	1.26411e-07	1.71477e-07	2.29358e-07	3.03209e-07	4.00945e-07	5.24954e-07	6.81448e-07	8.77952e-07	1.12356e-06	1.4292e-06	1.80803e-06	2.27577e-06	2.85119e-06	3.55667e-06	4.41875e-06
II-B	90% CI (to)	0	0	0	0	0	0	0	0	0	0	0	0	0	0	0	0	0	0	0	0	0	0	0	0	0	0	8.14115e-09	1.98624e-08	3.6284e-08	5.88198e-08	8.92443e-08	1.29774e-07	1.83163e-07	2.52823e-07	3.42954e-07	4.58716e-07	6.06418e-07	8.0189e-07	1.04991e-06	1.3629e-06	1.7559e-06	2.24711e-06	2.8584e-06	3.61606e-06	4.55153e-06	5.70239e-06	7.11334e-06	8.83749e-06
III-A	SDF (Hz)	0	0	0	0	0	0	0	0	0	0	0	0	0	0	0	0	0	0	0	0	0	0	0	0	0	0	0	0	0	0	0	0	0	0	0	0	0	0	0	0	0	0	0	0	0	0	0	0
III-A	90% CI (from)	0	0	0	0	0	0	0	0	0	0	0	0	0	0	0	0	0	0	0	0	0	0	0	0	0	0	0	0	0	0	0	0	0	0	0	0	0	0	0	0	0	0	0	0	0	0	0	0
III-A	90% CI (to)	0	0	0	0	0	0	0	0	0	0	0	0	0	0	0	0	0	0	0	0	0	0	0	0	0	0	0	0	0	0	0	0	0	0	0	0	0	0	0	0	0	0	0	0	0	0	0	0
III-B	SDF (Hz)	0	0	0	0	0	0	0	0	0	0	0	0	0	0	0	0	0	0	0	0	0	0	0	0	0	0	0	0	0	0	0	0	0	0	0	0	0	0	0	0	0	0	0	0	0	0	0	0
III-B	90% CI (from)	0	0	0	0	0	0	0	0	0	0	0	0	0	0	0	0	0	0	0	0	0	0	0	0	0	0	0	0	0	0	0	0	0	0	0	0	0	0	0	0	0	0	0	0	0	0	0	0
III-B	90% CI (to)	0	0	0	0	0	0	0	0	0	0	0	0	0	0	0	0	0	0	0	0	0	0	0	0	0	0	0	0	0	0	0	0	0	0	0	0	0	0	0	0	0	0	0	0	0	0	0	0
IV-A	SDF (Hz)	0	0	0	0	0	0	0	0	0	0	0	0	0	0	0	0	0	0	0	0	0	0	0	0	0	0	0	0	0	0	0	0	0	0	0	0	0	0	0	0	0	0	0	0	0	4.47763e-09	1.09243e-08	1.99562e-08
IV-A	90% CI (from)	0	0	0	0	0	0	0	0	0	0	0	0	0	0	0	0	0	0	0	0	0	0	0	0	0	0	0	0	0	0	0	0	0	0	0	0	0	0	0	0	0	0	0	0	0	4.47763e-09	1.09243e-08	1.99562e-08
IV-A	90% CI (to)	0	0	0	0	0	0	0	0	0	0	0	0	0	0	0	0	0	0	0	0	0	0	0	0	0	0	0	0	0	0	0	0	0	0	0	0	0	0	0	0	0	0	0	0	0	8.95526e-09	2.18486e-08	3.99124e-08
IV-B	SDF (Hz)	6.96994e-05	8.23377e-05	9.70675e-05	0.000114202	0.000134095	0.000157149	0.000183816	0.000214607	0.000250097	0.000290932	0.000337834	0.000391614	0.000453176	0.000523529	0.000603796	0.000695228	0.000799207	0.00091727	0.00105111	0.00120261	0.00137382	0.00156702	0.0017847	0.00202958	0.00230467	0.00261323	0.00295881	0.00334529	0.00377688	0.00425815	0.00479403	0.00538987	0.00605142	0.00678488	0.00759689	0.0084946	0.00948562	0.0105781	0.0117808	0.0131028	0.014554	0.0161447	0.0178859	0.0197891	0.0218664	0.0241305	0.0265948	0.029273
IV-B	90% CI (from)	6.96994e-05	8.23377e-05	9.70675e-05	0.000114202	0.000134095	0.000157149	0.000183816	0.000214607	0.000250097	0.000290932	0.000337834	0.000391614	0.000453176	0.000523529	0.000603796	0.000695228	0.000799207	0.00091727	0.00105111	0.00120261	0.00137382	0.00156702	0.0017847	0.00202958	0.00230467	0.00261323	0.00295881	0.00334529	0.00377688	0.00425815	0.00479403	0.00538987	0.00605142	0.00678488	0.00759689	0.0084946	0.00948562	0.0105781	0.0117808	0.0131028	0.014554	0.0161447	0.0178859	0.0197891	0.0218664	0.0241305	0.0265948	0.029273
IV-B	90% CI (to)	0.000139399	0.000164675	0.000194135	0.000228403	0.00026819	0.000314297	0.000367632	0.000429215	0.000500195	0.000581864	0.000675668	0.000783227	0.000906351	0.00104706	0.00120759	0.00139046	0.00159841	0.00183454	0.00210223	0.00240522	0.00274764	0.00313404	0.00356939	0.00405917	0.00460934	0.00522645	0.00591761	0.00669058	0.00755376	0.0085163	0.00958807	0.0107797	0.0121028	0.0135698	0.0151938	0.0169892	0.0189712	0.0211562	0.0235615	0.0262056	0.029108	0.0322894	0.0357718	0.0395781	0.0437328	0.048261	0.0531895	0.0585459
Fig 3c. An example neuron from PHC
Cell Name: B1709210007-01-1-2
Time from item-cue onset (ms)		-200	-199	-198	-197	-196	-195	-194	-193	-192	-191	-190	-189	-188	-187	-186	-185	-184	-183	-182	-181	-180	-179	-178	-177	-176	-175	-174	-173	-172	-171	-170	-169	-168	-167	-166	-165	-164	-163	-162	-161	-160	-159	-158	-157	-156	-155	-154	-153
I-A	SDF (Hz)	0	0	0	0	0	0	0	0	0	0	0	0	0	0	0	0	0	0	0	0	0	0	0	0	0	0	0	0	0	0	0	0	0	0	0	0	0	0	0	0	0	0	0	0	0	0	0	0
I-A	90% CI (from)	0	0	0	0	0	0	0	0	0	0	0	0	0	0	0	0	0	0	0	0	0	0	0	0	0	0	0	0	0	0	0	0	0	0	0	0	0	0	0	0	0	0	0	0	0	0	0	0
I-A	90% CI (to)	0	0	0	0	0	0	0	0	0	0	0	0	0	0	0	0	0	0	0	0	0	0	0	0	0	0	0	0	0	0	0	0	0	0	0	0	0	0	0	0	0	0	0	0	0	0	0	0
I-B	SDF (Hz)	2.77305	2.77696	2.78287	2.79085	2.80096	2.81326	2.82779	2.84458	2.86367	2.88507	2.9088	2.93486	2.96324	2.99395	3.02694	3.06221	3.0997	3.13938	3.1812	3.2251	3.27102	3.31887	3.3686	3.4201	3.47329	3.52808	3.58437	3.64205	3.701	3.76112	3.82229	3.88438	3.94727	4.01083	4.07493	4.13943	4.2042	4.26909	4.33396	4.39868	4.4631	4.52707	4.59044	4.65307	4.71481	4.77551	4.83502	4.8932
I-B	90% CI (from)	2.62912	2.63151	2.63608	2.64289	2.652	2.66348	2.67737	2.69371	2.71254	2.73388	2.75774	2.78414	2.81306	2.84449	2.87842	2.91481	2.95363	2.99484	3.03836	3.08416	3.13214	3.18224	3.23438	3.28845	3.34436	3.40201	3.46128	3.52207	3.58424	3.64768	3.71225	3.77781	3.84424	3.91138	3.9791	4.04725	4.11567	4.18422	4.25275	4.32109	4.3891	4.45662	4.52349	4.58955	4.65465	4.71863	4.78134	4.84261
I-B	90% CI (to)	3.45248	3.44862	3.44683	3.44722	3.4499	3.45495	3.46246	3.47249	3.48512	3.50038	3.51831	3.53894	3.56228	3.58834	3.61711	3.64856	3.68267	3.7194	3.7587	3.8005	3.84475	3.89135	3.94023	3.9913	4.04446	4.09959	4.1566	4.21536	4.27576	4.33766	4.40095	4.46549	4.53113	4.59775	4.66519	4.73332	4.80198	4.87102	4.94029	5.00963	5.07888	5.14788	5.21647	5.28447	5.35171	5.41804	5.48326	5.54721
II-A	SDF (Hz)	2.23388	2.18499	2.13472	2.0832	2.03059	1.97703	1.92268	1.86767	1.81216	1.75629	1.7002	1.64403	1.58792	1.532	1.47638	1.42121	1.36658	1.31261	1.25941	1.20708	1.15571	1.10538	1.05618	1.00818	0.96145	0.916054	0.872045	0.829476	0.788391	0.748828	0.710822	0.674401	0.639589	0.606406	0.574865	0.544979	0.516755	0.490196	0.465304	0.442076	0.420508	0.400593	0.382322	0.365685	0.35067	0.337262	0.325449	0.315214
II-A	90% CI (from)	2.23388	2.18499	2.13472	2.0832	2.03059	1.97703	1.92268	1.86767	1.81216	1.75629	1.7002	1.64403	1.58792	1.532	1.47638	1.42121	1.36658	1.31261	1.25941	1.20708	1.15571	1.10538	1.05618	1.00818	0.96145	0.916054	0.872045	0.829476	0.788391	0.748828	0.710822	0.674401	0.639589	0.606406	0.574865	0.544979	0.516755	0.490196	0.465304	0.442076	0.420508	0.400593	0.382322	0.365685	0.35067	0.337262	0.325449	0.315214
II-A	90% CI (to)	4.46558	4.36797	4.26754	4.1646	4.05945	3.95238	3.84368	3.73367	3.62262	3.51084	3.3986	3.28619	3.17387	3.06191	2.95056	2.84006	2.73065	2.62255	2.51597	2.41112	2.30817	2.2073	2.10868	2.01245	1.91875	1.82771	1.73945	1.65405	1.57162	1.49223	1.41596	1.34285	1.27297	1.20634	1.143	1.08298	1.02629	0.972934	0.922923	0.87625	0.83291	0.792888	0.75617	0.722734	0.692558	0.665616	0.64188	0.62132
II-B	SDF (Hz)	0.000148462	0.000174323	0.000204293	0.000238961	0.000278989	0.000325127	0.000378211	0.000439184	0.000509098	0.000589128	0.000680587	0.000784935	0.000903796	0.00103897	0.00119245	0.00136645	0.00156339	0.00178597	0.00203712	0.0023201	0.00263846	0.00299607	0.00339719	0.00384645	0.00434887	0.00490994	0.00553559	0.00623224	0.00700683	0.00786685	0.00882034	0.00987596	0.011043	0.0123313	0.0137516	0.015315	0.0170336	0.0189202	0.0209881	0.0232516	0.0257258	0.0284263	0.0313697	0.0345732	0.0380549	0.0418335	0.0459285	0.0503599
II-B	90% CI (from)	0.000148462	0.000174323	0.000204293	0.000238961	0.000278989	0.000325127	0.000378211	0.000439184	0.000509098	0.000589128	0.000680587	0.000784935	0.000903796	0.00103897	0.00119245	0.00136645	0.00156339	0.00178597	0.00203712	0.0023201	0.00263846	0.00299607	0.00339719	0.00384645	0.00434887	0.00490994	0.00553559	0.00623224	0.00700683	0.00786685	0.00882034	0.00987596	0.011043	0.0123313	0.0137516	0.015315	0.0170336	0.0189202	0.0209881	0.0232516	0.0257258	0.0284263	0.0313697	0.0345732	0.0380549	0.0418335	0.0459285	0.0503599
II-B	90% CI (to)	0.000296924	0.000348647	0.000408586	0.000477921	0.000557979	0.000650253	0.000756423	0.000878369	0.0010182	0.00117826	0.00136117	0.00156987	0.00180759	0.00207794	0.0023849	0.00273289	0.00312678	0.00357193	0.00407425	0.00464021	0.00527692	0.00599215	0.00679439	0.0076929	0.00869775	0.00981989	0.0110712	0.0124645	0.0140137	0.0157337	0.0176407	0.0197519	0.022086	0.0246626	0.0275031	0.03063	0.0340673	0.0378403	0.0419762	0.0465033	0.0514516	0.0568526	0.0627393	0.0691464	0.0761097	0.083667	0.0918569	0.10072
III-A	SDF (Hz)	1.78265	1.81299	1.84154	1.8682	1.89288	1.91549	1.93595	1.95419	1.97013	1.98372	1.99491	2.00366	2.00993	2.0137	2.01496	2.0137	2.00993	2.00366	1.99491	1.98372	1.97013	1.95419	1.93595	1.91549	1.89288	1.8682	1.84154	1.81299	1.78265	1.75063	1.71704	1.68199	1.64559	1.60797	1.56925	1.52955	1.48899	1.4477	1.40579	1.36339	1.32062	1.27759	1.23442	1.19121	1.14809	1.10514	1.06247	1.02017
III-A	90% CI (from)	1.78265	1.81299	1.84154	1.8682	1.89288	1.91549	1.93595	1.95419	1.97013	1.98372	1.99491	2.00366	2.00993	2.0137	2.01496	2.0137	2.00993	2.00366	1.99491	1.98372	1.97013	1.95419	1.93595	1.91549	1.89288	1.8682	1.84154	1.81299	1.78265	1.75063	1.71704	1.68199	1.64559	1.60797	1.56925	1.52955	1.48899	1.4477	1.40579	1.36339	1.32062	1.27759	1.23442	1.19121	1.14809	1.10514	1.06247	1.02017
III-A	90% CI (to)	3.5653	3.62597	3.68307	3.7364	3.78576	3.83099	3.87191	3.90838	3.94026	3.96745	3.98983	4.00732	4.01986	4.02741	4.02993	4.02741	4.01986	4.00732	3.98983	3.96745	3.94026	3.90838	3.87191	3.83099	3.78576	3.7364	3.68307	3.62597	3.5653	3.50126	3.43408	3.36397	3.29118	3.21595	3.13851	3.0591	2.97799	2.8954	2.81158	2.72678	2.64123	2.55518	2.46883	2.38243	2.29617	2.21028	2.12494	2.04034
III-B	SDF (Hz)	0	0	0	0	0	0	0	0	0	0	0	0	0	0	0	0	0	0	0	0	0	0	0	0	0	0	0	6.39662e-09	1.56062e-08	2.85089e-08	4.62156e-08	7.01206e-08	1.01965e-07	1.43914e-07	1.98646e-07	2.69464e-07	3.6042e-07	4.76471e-07	6.2366e-07	8.09322e-07	1.04234e-06	1.33342e-06	1.69547e-06	2.14392e-06	2.69727e-06	3.37756e-06	4.21098e-06	5.22863e-06
III-B	90% CI (from)	0	0	0	0	0	0	0	0	0	0	0	0	0	0	0	0	0	0	0	0	0	0	0	0	0	0	0	6.39662e-09	1.56062e-08	2.85089e-08	4.62156e-08	7.01206e-08	1.01965e-07	1.43914e-07	1.98646e-07	2.69464e-07	3.6042e-07	4.76471e-07	6.2366e-07	8.09322e-07	1.04234e-06	1.33342e-06	1.69547e-06	2.14392e-06	2.69727e-06	3.37756e-06	4.21098e-06	5.22863e-06
III-B	90% CI (to)	0	0	0	0	0	0	0	0	0	0	0	0	0	0	0	0	0	0	0	0	0	0	0	0	0	0	0	1.27932e-08	3.12123e-08	5.70178e-08	9.24311e-08	1.40241e-07	2.0393e-07	2.87828e-07	3.97293e-07	5.38928e-07	7.20839e-07	9.52942e-07	1.24732e-06	1.61864e-06	2.08468e-06	2.66685e-06	3.39093e-06	4.28784e-06	5.39455e-06	6.75512e-06	8.42197e-06	1.04573e-05
IV-A	SDF (Hz)	0.718008	0.751959	0.786618	0.821922	0.857804	0.894192	0.93101	0.968177	1.00561	1.04322	1.08091	1.11859	1.15617	1.19353	1.23057	1.2672	1.3033	1.33877	1.3735	1.40738	1.44031	1.47217	1.50287	1.5323	1.56037	1.58698	1.61204	1.63546	1.65716	1.67707	1.69512	1.71124	1.72538	1.73748	1.74752	1.75545	1.76125	1.7649	1.7664	1.76574	1.76294	1.75801	1.75099	1.7419	1.73079	1.71771	1.70272	1.68589
IV-A	90% CI (from)	0.718008	0.751959	0.786618	0.821922	0.857804	0.894192	0.93101	0.968177	1.00561	1.04322	1.08091	1.11859	1.15617	1.19353	1.23057	1.2672	1.3033	1.33877	1.3735	1.40738	1.44031	1.47217	1.50287	1.5323	1.56037	1.58698	1.61204	1.63546	1.65716	1.67707	1.69512	1.71124	1.72538	1.73748	1.74752	1.75545	1.76125	1.7649	1.7664	1.76574	1.76294	1.75801	1.75099	1.7419	1.73079	1.71771	1.70272	1.68589
IV-A	90% CI (to)	1.43508	1.50305	1.57242	1.64308	1.7149	1.78772	1.86139	1.93576	2.01065	2.0859	2.1613	2.23667	2.31182	2.38655	2.46063	2.53387	2.60605	2.67696	2.74637	2.81407	2.87986	2.94351	3.00481	3.06357	3.11958	3.17266	3.22261	3.26927	3.31248	3.35206	3.3879	3.41985	3.44781	3.47167	3.49136	3.50679	3.51792	3.52472	3.52716	3.52524	3.51898	3.50841	3.49359	3.47458	3.45146	3.42435	3.39335	3.35861
IV-B	SDF (Hz)	0.0781554	0.085798	0.0940736	0.103023	0.112687	0.12311	0.134335	0.146409	0.159377	0.173288	0.18819	0.204131	0.221161	0.239329	0.258685	0.279279	0.30116	0.324375	0.348974	0.375001	0.402501	0.431519	0.462094	0.494265	0.528068	0.563535	0.600696	0.639575	0.680194	0.72257	0.766714	0.812633	0.860328	0.909794	0.961022	1.01399	1.06868	1.12507	1.1831	1.24274	1.30394	1.36663	1.43075	1.49622	1.56297	1.6309	1.69991	1.7699
IV-B	90% CI (from)	0.0781554	0.085798	0.0940736	0.103023	0.112687	0.12311	0.134335	0.146409	0.159377	0.173288	0.18819	0.204131	0.221161	0.239329	0.258685	0.279279	0.30116	0.324375	0.348974	0.375001	0.402501	0.431519	0.462094	0.494265	0.528068	0.563535	0.600696	0.639575	0.680194	0.72257	0.766714	0.812633	0.860328	0.909794	0.961022	1.01399	1.06868	1.12507	1.1831	1.24274	1.30394	1.36663	1.43075	1.49622	1.56297	1.6309	1.69991	1.7699
IV-B	90% CI (to)	0.156311	0.171596	0.188147	0.206045	0.225374	0.246219	0.26867	0.292818	0.318755	0.346577	0.37638	0.408262	0.442321	0.478658	0.517371	0.558558	0.602319	0.648751	0.697947	0.750001	0.805003	0.863038	0.924188	0.988531	1.05614	1.12707	1.20139	1.27915	1.36039	1.44514	1.53343	1.62527	1.72066	1.81959	1.92204	2.02799	2.13737	2.25013	2.3662	2.48548	2.60787	2.73326	2.8615	2.99245	3.12594	3.2618	3.39982	3.5398
[truncated: 1,153 more columns]

## Sheet: Fig S4
Fig S4. Time courses of co-location index using different neuron screening criteria.
Item-cue selective neurons with high co-location indices (r > 0.7).
Cell Name	Area
B1708190010-1-1	HPC
B1709120005-1-1	HPC
B1709140003-1-1	HPC
B1709140006-1-1	HPC
B1709160004-01-1-1	HPC
B1709190002-01-1-1	HPC
B1709190007-1-1	HPC
B1709210002-1-1	HPC
B1709210002-1-2	HPC
B1709230002-1-1	HPC
B1709230004-1-1	HPC
B1709260006-01-1-1	HPC
B1709260007-1-1	HPC
B1709280007-02-1-1	HPC
B1709280007-02-1-2	HPC
B1709280008-1-2	HPC
B1709300003-01-1-1	HPC
B1710020004-01-1-1	HPC
B1710020005-1-1	HPC
B1710020008-1-1	HPC
B1710070003-01-1-1	HPC
B1710070003-01-1-2	HPC
B1710070003-01-1-3	HPC
B1710070004-1-2	HPC
B1710070006-01-1-1	HPC
B1710100003-1-1	HPC
B1710100006-01-1-2	HPC
B1711280010002-1-1	HPC
B1712160010001-1-1	HPC
B1801100030001-1-1	HPC
B1801100050001-1-1	HPC
B1801100050001-1-2	HPC
B1801100070001-1-1	HPC
B1804080010001-01-1-1	HPC
B1804080010001-01-1-2	HPC
B1804080010001-01-1-3	HPC
B1804080020001-01-1-1	HPC
B1804150010002-1-1	HPC
B1804150010002-1-2	HPC
B1804150050001-01-1-1	HPC
B1804190010001-01-1-1	HPC
B1804190020001-01-1-2	HPC
B1804190050001-1-1	HPC
B1804240030001-01-2-3	HPC
B1804240040001-2-1	HPC
B1805100020001-2-1	HPC
B1805130010002-2-1	HPC
B1806050020001-2-1	HPC
B1806050020001-2-2	HPC
B1806280020001-1-1	HPC
B1810020010001-1-1	HPC
B1810050020001-1-1	HPC
B1810130010001-1-1	HPC
C1801210010001-1-1	HPC
C1801210030001-1-1	HPC
C1801310020001-1-1	HPC
C1801310050001-1-1	HPC
C1802040040001-1-2	HPC
C1802070030001-1-1	HPC
C1802110020001-02-1-1	HPC
C1802130020001-1-1	HPC
C1802270010001-1-1	HPC
C1802270010001-1-3	HPC
C1803010050001-1-1	HPC
C18031200500013-1-1	HPC
C1803170010001-1-1	HPC
C1803170020001-1-1	HPC
C1803170020001-1-2	HPC
C1804070010001-1-1	HPC
C1804100020001m-2-1	HPC
C1804100020001m-5-1	HPC
C1804100020001m-8-1	HPC
C1804100050001m-1-1	HPC
C1804100050001m-3-1	HPC
C1804100050001m-4-1	HPC
C1804180010001m-4-1	HPC
C1804180010001m-6-1	HPC
C1804180010001m-7-1	HPC
C1804180010001m-8-1	HPC
C1804180010001m-9-1	HPC
C1804180040001m-7-1	HPC
C1804250020001m-6-1	HPC
C1805160050001-2-1	HPC
C1805160060001-2-1	HPC
C1806040050002-1-1	HPC
C1806060010001-1-1	HPC
C1806210010001-1-2	HPC
C1806210020001-1-1	HPC
C1806210060001-1-2	HPC
C1806210060001-1-3	HPC
C1806240030001-2-1	HPC
C1806240030001-2-2	HPC
C1806300020001m-2-2	HPC
C1806300020001m-2-3	HPC
C1806300020001m-3-2	HPC
C1806300020001m-5-2	HPC
C1806300020001m-6-1	HPC
C1806300020001m-8-1	HPC
C1806300020001m-8-2	HPC
C1808050030001-1-2	HPC
C1808140030001-1-1	HPC
C1808240020001m-2-1	HPC
B1709160009-1-1	PHC
B1709210007-01-1-2	PHC
B171125-0006-1-1	PHC
B1810150050001-1-1	PHC
C1801240040001-01-1-1	PHC
C1801240050001-01-1-4	PHC
C1803140030001-1-1	PHC
C1803190040001-1-1	PHC
C1808160050001-1-1	PHC
B1709020011-1-1	PRC
B1709020012-01-1-1	PRC
B1709020013-1-1	PRC
B1709050003-1-1	PRC
B1709090010-01-1-2	PRC
B1709120007-1-1	PRC
B1709120008-1-1	PRC
B1710250007-01-1-2	PRC
B1801060040001-1-1	PRC
B1801060050001-1-1	PRC
B1802040010001-1-1	PRC
B1802080030002-1-1	PRC
B1805100010001-1-1	PRC
B1805100050001-1-1	PRC
B1805100060001-1-1	PRC
B1805150050001-1-1	PRC
B1805210050001-1-1	PRC
B1805270060001-01-1-1	PRC
C1802070050001-1-2	PRC
C1803050070001-01-1-1	PRC
C1803070040001-1-2	PRC
C1804210010001-1-1	PRC
C1804210080001-1-1	PRC
C1804250030001m-7-1	PRC
C1804290020001-1-1	PRC
C1804290060001-1-2	PRC
C1805020010001-2-1	PRC
C1805120090001-1-1	PRC
C1805140030001-1-1	PRC
C1805140030003-1-1	PRC
C1805140040001-1-1	PRC
C1805140050001-1-1	PRC
C1805140060001-1-1	PRC
C1805160060001-1-1	PRC
C1805190020001-1-1	PRC
C1805190040001-1-1	PRC
C1806060050001-01-1-2	PRC
C18060600700012-1-1	PRC
Item-cue selective neurons with significant co-location effect (P < 0.05, two-tailed permutation).
Cell Name	Area
B1709120005-1-1	HPC
B1709140003-1-1	HPC
B1709140006-1-1	HPC
B1709190002-01-1-1	HPC
B1709210002-1-1	HPC
B1709210002-1-2	HPC
B1709230002-1-1	HPC
B1709260007-1-1	HPC
B1709280007-02-1-1	HPC
B1709280007-02-1-2	HPC
B1709300003-01-1-1	HPC
B1710020004-01-1-1	HPC
B1710020008-1-1	HPC
B1710070003-01-1-1	HPC
B1710070003-01-1-2	HPC
B1710070003-01-1-3	HPC
B1710070004-1-2	HPC
B1710070006-01-1-1	HPC
B1710100003-1-1	HPC
B1710100006-01-1-2	HPC
B1712160010001-1-1	HPC
B1801100050001-1-1	HPC
B1801100050001-1-2	HPC
B1804080010001-01-1-1	HPC
B1804080010001-01-1-2	HPC
B1804080020001-01-1-1	HPC
B1804150010002-1-2	HPC
B1804150050001-01-1-1	HPC
B1804190010001-01-1-1	HPC
B1804240040001-2-1	HPC
B1805100020001-2-1	HPC
B1806050020001-2-2	HPC
B1806280020001-1-1	HPC
B1810020010001-1-1	HPC
C1801210010001-1-1	HPC
C1802110020001-02-1-1	HPC
C1802130020001-1-1	HPC
C1803010050001-1-1	HPC
C18031200500013-1-1	HPC
C1803170010001-1-1	HPC
C1803170020001-1-1	HPC
C1803170020001-1-2	HPC
C1804100020001m-2-1	HPC
C1804100050001m-1-1	HPC
C1804100050001m-3-1	HPC
C1804100050001m-4-1	HPC
C1804180010001m-7-1	HPC
C1804180010001m-9-1	HPC
C1804180040001m-7-1	HPC
C1804250020001m-6-1	HPC
C1805160050001-2-1	HPC
C1806060010001-1-1	HPC
C1806210060001-1-2	HPC
C1806210060001-1-3	HPC
C1806240030001-2-1	HPC
C1806240030001-2-2	HPC
C1806300020001m-2-2	HPC
C1806300020001m-2-3	HPC
C1806300020001m-3-2	HPC
C1808240020001m-2-1	HPC
B1709160009-1-1	PHC
B1709210007-01-1-2	PHC
C1801240040001-01-1-1	PHC
C1803140030001-1-1	PHC
C1803190040001-1-1	PHC
B1709020011-1-1	PRC
B1709120008-1-1	PRC
B1710250007-01-1-2	PRC
B1801060040001-1-1	PRC
B1802080030002-1-1	PRC
B1805100050001-1-1	PRC
B1805100060001-1-1	PRC
B1805210050001-1-1	PRC
C1805020010001-2-1	PRC
C1805120090001-1-1	PRC
C1805140030001-1-1	PRC
C1805140050001-1-1	PRC
C1805190020001-1-1	PRC
C1806060050001-01-1-2	PRC
C18060600700012-1-1	PRC

## Sheet: Fig S6
Fig S6a. Percentages of item-cue, context-cue, and target-selective neurons out of the recorded neurons during the choice-fixation period.
Part 1. Neuron numbers for bar graph
Area	Recorded neuron	Item-cue selective neuron	Context-cue selective neuron	Target selective neuron
PRC	319	2	7	19
HPC	456	8	14	55
PHC	232	2	1	25
Part 2. Selectivity information of each individual neuron during choice-fixation period
			Selectivity (1, selective; 0, non-selective)
Cell (File name)	Area	Monkey	Item-cue	Context	Target
B170817-0001-003-01-1-1	HPC	B	0	0	0
B170817-0004-01-1-1	HPC	B	0	0	0
B170817-0004-01-1-2	HPC	B	0	0	0
B1708190004-1-1	HPC	B	0	0	0
B1708190005-01-1-1	HPC	B	0	0	0
B1708190005-01-1-2	HPC	B	0	0	0
B1708190006-01-1-1	HPC	B	0	0	1
B1708190007-01-1-1	HPC	B	0	0	0
B1708190008-02-1-1	HPC	B	0	0	0
B1708190010-1-1	HPC	B	0	1	0
B1708190011-1-1	HPC	B	0	0	0
B1708190012-01-1-1	HPC	B	0	0	0
B1708190012-01-1-2	HPC	B	0	0	0
B1708190013-01-1-1	PRC	B	0	0	1
B1708220003-1-1	HPC	B	0	0	0
B1708220003-1-2	HPC	B	0	0	0
B1708220004-1-1	HPC	B	0	0	0
B1708220008-1-1	HPC	B	0	0	0
B1708220009-1-1	HPC	B	0	0	0
B1708220010-01-1-1	HPC	B	0	0	0
B1708220010-01-1-2	HPC	B	0	0	0
B1708220010-01-1-3	HPC	B	0	0	0
B1708260003-01-1-1	HPC	B	0	0	0
B1708260003-01-1-2	HPC	B	0	0	0
B1708260006-01-1-1	HPC	B	0	0	0
B1708260008-1-1	HPC	B	0	0	0
B1708260010-1-1	HPC	B	0	0	0
B1708300003-1-1	HPC	B	0	0	0
B1708300005-01-1-1	HPC	B	0	0	0
B1709020001-01-1-1	HPC	B	0	0	0
B1709020004-01-1-1	HPC	B	0	0	0
B1709020005-01-1-1	HPC	B	0	0	0
B1709020006-01-1-1	HPC	B	0	0	0
B1709020008-1-1	PRC	B	0	0	0
B1709020010-1-1	PRC	B	0	0	0
B1709020011-1-1	PRC	B	0	0	0
B1709020012-01-1-1	PRC	B	0	0	0
B1709020012-01-1-2	PRC	B	0	0	0
B1709020013-1-1	PRC	B	0	0	0
B1709020013-1-2	PRC	B	0	0	0
B1709050003-1-1	PRC	B	0	0	1
B1709050004-1-1	PRC	B	0	0	1
B1709050005-1-1	PRC	B	0	0	0
B1709050005-1-2	PRC	B	0	0	0
B1709050006-01-1-1	PRC	B	0	0	0
B1709050006-01-1-2	PRC	B	0	0	0
B1709050006-01-1-3	PRC	B	0	0	0
B1709050007-1-1	PRC	B	0	0	0
B1709050008-1-1	PRC	B	0	0	0
B1709050008-1-2	PRC	B	0	0	0
B1709050011-1-1	PRC	B	0	0	0
B1709070002-1-1	PRC	B	0	0	0
B1709070003-1-1	PRC	B	0	0	0
B1709070005-1-1	PRC	B	0	0	0
B1709070006-1-1	PRC	B	0	0	0
B1709070007-1-1	PRC	B	0	0	0
B1709090002-1-1	HPC	B	0	0	0
B1709090002-1-2	HPC	B	0	0	0
B1709090002-1-3	HPC	B	0	0	0
B1709090004-1-1	HPC	B	0	0	0
B1709090004-1-2	HPC	B	0	0	0
B1709090006-1-1	PRC	B	0	0	1
B1709090008-01-1-1	PRC	B	0	0	0
B1709090009-01-1-1	PRC	B	0	0	0
B1709090010-01-1-1	PRC	B	0	0	1
B1709090010-01-1-2	PRC	B	0	0	0
B1709120002-01-1-1	HPC	B	0	0	0
B1709120002-01-1-2	HPC	B	0	0	0
B1709120004-1-1	HPC	B	0	1	0
B1709120005-1-1	HPC	B	0	0	0
B1709120006-01-1-1	PRC	B	0	0	0
B1709120007-1-1	PRC	B	0	0	0
B1709120008-1-1	PRC	B	0	0	0
B1709140002-1-1	HPC	B	0	0	0
B1709140003-1-1	HPC	B	0	0	1
B1709140004-01-1-1	HPC	B	0	0	1
B1709140005-1-1	HPC	B	0	0	0
B1709140005-1-2	HPC	B	0	0	0
B1709140006-1-1	HPC	B	0	0	0
B1709140008-1-1	PHC	B	0	0	0
B1709140009-1-1	PHC	B	0	0	0
B1709140010-1-1	PHC	B	0	0	0
B1709160002-1-1	HPC	B	0	0	0
B1709160003-01-1-1	HPC	B	0	0	0
B1709160003-01-1-2	HPC	B	0	0	0
B1709160004-01-1-1	HPC	B	0	0	0
B1709160004-01-1-2	HPC	B	0	0	0
B1709160005-01-1-1	HPC	B	0	0	0
B1709160005-01-1-2	HPC	B	0	0	0
B1709160009-1-1	PHC	B	0	0	0
B1709160011-1-2	PHC	B	0	0	1
B1709160012-1-1	PHC	B	1	0	0
B1709160012-1-2	PHC	B	0	0	0
B1709190002-01-1-1	HPC	B	0	1	1
B1709190002-01-1-2	HPC	B	0	0	0
B1709190004-1-1	HPC	B	0	0	0
B1709190005-01-1-1	HPC	B	0	0	0
B1709190006-01-1-1	HPC	B	0	0	0
B1709190006-01-1-2	HPC	B	0	0	0
B1709190007-1-1	HPC	B	0	0	1
B1709190009-1-1	PHC	B	0	0	0
B1709190010-1-1	PHC	B	0	0	1
B1709210002-1-1	HPC	B	0	0	1
B1709210002-1-2	HPC	B	0	0	0
B1709210003-1-1	HPC	B	0	0	0
B1709210003-1-2	HPC	B	0	0	0
B1709210004-1-1	HPC	B	0	0	1
B1709210005-1-1	PHC	B	0	0	0
B1709210006-01-1-1	PHC	B	0	0	0
B1709210007-01-1-1	PHC	B	0	0	1
B1709210007-01-1-2	PHC	B	0	0	0
B1709210008-01-1-1	PHC	B	0	0	1
B1709210008-01-1-2	PHC	B	0	0	0
B1709210011-1-1	PHC	B	0	0	0
B1709210012-1-1	PHC	B	0	0	0
B1709230002-1-1	HPC	B	0	0	0
B1709230004-1-1	HPC	B	0	0	1
B1709230005-1-1	HPC	B	0	0	0
B1709230010-1-3	PHC	B	0	0	0
B1709230013-1-1	PHC	B	0	0	0
B1709260003-1-1	HPC	B	0	0	0
B1709260004-1-3	HPC	B	0	0	0
B1709260006-01-1-1	HPC	B	0	0	0
B1709260007-1-1	HPC	B	0	0	0
B1709260008-1-1	PHC	B	0	0	0
B1709260008-1-2	PHC	B	0	0	0
B1709280002-1-2	HPC	B	0	0	0
B1709280006-01-1-1	HPC	B	0	0	0
B1709280007-02-1-1	HPC	B	0	0	0
B1709280007-02-1-2	HPC	B	0	0	0
B1709280008-1-1	HPC	B	0	0	0
B1709280008-1-2	HPC	B	0	0	0
B1709280009-1-2	HPC	B	0	0	0
B1709280009-1-3	HPC	B	0	0	0
B1709280010-1-1	HPC	B	0	0	0
B1709300002-1-1	HPC	B	0	0	1
B1709300003-01-1-1	HPC	B	0	0	1
B1709300003-01-1-2	HPC	B	0	0	0
B1709300004-1-1	HPC	B	0	0	1
B1709300004-1-2	HPC	B	0	0	0
B1709300004-1-3	HPC	B	0	0	1
B1709300007-1-1	PHC	B	0	0	0
B1709300008-1-1	PHC	B	0	0	1
B1709300009-1-1	PHC	B	0	0	0
B1710020002-1-1	HPC	B	0	0	0
B1710020004-01-1-1	HPC	B	0	0	1
B1710020005-1-1	HPC	B	0	0	0
B1710020006-1-1	HPC	B	0	0	0
B1710020007-1-1	HPC	B	0	0	0
B1710020008-1-1	HPC	B	0	0	0
B1710020009-1-1	PHC	B	0	0	0
B1710020011-1-1	PHC	B	0	0	0
B1710040002-1-1	PHC	B	0	0	0
B1710040004-01-1-1	HPC	B	1	0	0
B1710040005-01-1-1	HPC	B	0	0	0
B1710070003-01-1-1	HPC	B	0	0	0
B1710070003-01-1-2	HPC	B	0	0	0
B1710070003-01-1-3	HPC	B	0	0	0
B1710070004-1-1	HPC	B	0	0	0
B1710070004-1-2	HPC	B	0	0	0
B1710070005-01-1-1	HPC	B	0	0	0
B1710070006-01-1-1	HPC	B	0	0	0
B1710070006-01-1-2	HPC	B	0	0	0
B1710070008-1-1	PHC	B	0	0	0
B1710100003-1-1	HPC	B	0	0	0
B1710100005-01-1-1	HPC	B	0	0	0
B1710100006-01-1-1	HPC	B	0	0	1
B1710100006-01-1-2	HPC	B	0	0	1
B1710100007-01-1-1	HPC	B	0	0	1
B1710100008-02-1-1	PHC	B	0	0	0
B1710100008-02-1-2	PHC	B	0	0	0
B1710100009-01-1-1	PHC	B	0	0	0
B1710100010-1-1	PHC	B	0	0	0
B1710100011-1-1	PHC	B	0	0	0
B1710140003-1-1	HPC	B	0	0	0
B1710140005-01-1-1	HPC	B	0	0	0
B1710140005-01-1-2	HPC	B	0	0	0
B1710140005-01-1-3	HPC	B	0	0	0
B1710140006-01-1-1	HPC	B	0	0	0
B1710170002-1-1	HPC	B	0	0	0
B1710170002-1-2	HPC	B	0	0	0
B1710170002-1-3	HPC	B	0	0	0
B1710250002-1-1	HPC	B	0	0	1
B1710250004-01-1-1	PRC	B	0	0	0
B1710250004-01-1-2	PRC	B	0	0	0
B1710250006-1-1	PRC	B	0	0	0
B1710250007-01-1-1	PRC	B	0	0	0
B1710250007-01-1-2	PRC	B	0	0	0
B1710250007-01-1-3	PRC	B	0	0	0
B1710250008-1-1	PRC	B	0	0	0
B1710250008-1-2	PRC	B	0	0	0
B1711100002-1-1	HPC	B	0	0	0
B1711100002-1-2	HPC	B	0	0	0
B1711100002-1-3	HPC	B	0	0	0
B1711100003-1-1	HPC	B	0	0	0
B1711100004-1-1	HPC	B	0	0	0
B1711170002-1-1	PRC	B	0	0	0
B1711170003-1-1	PRC	B	0	0	0
B1711170010-01-1-1	PRC	B	0	0	0
B1711170010-01-1-2	PRC	B	0	0	0
B1711170011-01-1-1	PRC	B	0	0	0
B1711170011-01-1-2	PRC	B	0	0	0
B171125-0002-01-1-1	PHC	B	0	0	0
B171125-0003-1-1	HPC	B	0	0	0
B171125-0003-1-2	HPC	B	0	0	1
B171125-0004-01-1-1	PHC	B	0	0	0
B171125-0004-01-1-2	PHC	B	0	0	0
B171125-0006-1-1	PHC	B	0	0	0
B171125-0007-1-2	PHC	B	0	0	0
B171125-0008-1-1	PHC	B	0	0	0
B1711280010002-1-1	HPC	B	1	0	0
B1711280020001-1-1	HPC	B	0	0	0
B1711280030001-1-1	PHC	B	0	0	0
B1711280050001-01-1-1	PHC	B	0	0	0
B1711280060001-1-1	PHC	B	0	0	0
B1711280070001-1-1	PHC	B	0	0	0
B1712050010002-1-1	TE	B	0	0	0
B1712050020001-1-1	TE	B	0	0	0
B1712050030001-1-1	TE	B	0	0	0
B1712050040001-1-1	TE	B	0	0	0
B1712050050001-1-1	TE	B	0	0	0
B1712050060002-1-1	TE	B	0	0	0
B1712050070001-1-1	TE	B	0	0	0
B1712050070001-1-2	TE	B	0	0	0
B1712050090001-1-1	TE	B	0	0	0
B1712070010001-1-1	PRC	B	0	0	0
B1712070020001-1-1	PRC	B	0	0	1
B1712070040001-01-1-1	PRC	B	0	0	0
B1712070040001-01-1-2	PRC	B	0	0	0
B1712070050001-1-1	PRC	B	0	0	0
B1712070050001-1-2	PRC	B	0	0	0
B1712070060001-01-1-1	PRC	B	0	0	0
B1712070060001-01-1-2	PRC	B	0	0	0
B1712070060001-01-1-3	PRC	B	0	0	0
B1712070060001-01-1-4	PRC	B	0	0	0
B1712070070001-1-1	PRC	B	0	0	0
B1712070080001-01-1-1	PRC	B	0	0	0
B1712070080001-01-1-2	PRC	B	0	0	0
B1712070090001-1-1	PRC	B	0	0	0
B1712100001-1-1	HPC	B	0	0	0
B1712100090002-1-1	TE	B	0	0	0
B171210030001-01-1-1	HPC	B	0	0	0
B171210050001-1-1	TE	B	1	1	1
B171210060001-1-1	TE	B	0	0	0
B171210070002-1-1	TE	B	0	0	0
B1712120010002-1-1	PRC	B	0	0	0
B1712120020001-1-1	PRC	B	0	0	0
B1712120020001-1-2	PRC	B	0	0	0
B1712120020001-1-3	PRC	B	0	0	0
B1712120030001-1-1	PRC	B	0	0	1
B1712120040001-1-2	PRC	B	0	0	0
B1712120060001-1-1	PRC	B	0	0	0
B1712120060001-1-2	PRC	B	0	0	0
B1712120070001-1-1	PRC	B	0	0	0
B1712120080001-01-1-1	PRC	B	0	0	0
B1712120100001-01-1-1	PRC	B	0	0	0
B1712140010002-1-1	PRC	B	0	0	0
B1712140020001-1-1	PRC	B	0	0	0
B1712140030001-1-1	PRC	B	0	0	0
B1712140040001-1-1	PRC	B	0	0	0
B1712160010001-1-1	HPC	B	0	0	0
B1712160010001-1-2	HPC	B	0	0	0
B1712160020001-1-1	HPC	B	0	0	1
B1712160030001-1-1	PRC	B	0	0	0
B1712160040001-1-1	PRC	B	0	0	0
B1712160040001-1-2	PRC	B	0	0	0
B1712160050001-1-1	PRC	B	0	1	0
B1712160060001-1-1	PRC	B	0	0	0
B1712160060001-1-2	PRC	B	0	0	0
B1712160070001-1-1	PRC	B	0	0	0
B1712160070001-1-2	PRC	B	0	0	0
B1712160080001-1-1	PRC	B	0	0	0
B1712160090001-1-1	PRC	B	0	0	0
B1712160100001-1-1	PRC	B	0	0	0
B1712230010001-1-1	PRC	B	0	0	0
B1712230020001-1-1	PRC	B	0	0	0
B1712230030001-01-1-1	PRC	B	0	0	0
B1712230030001-01-1-2	PRC	B	0	0	0
B1712230040001-1-1	PRC	B	0	0	0
B1712230050001-01-1-1	PRC	B	0	0	0
B1712230050001-01-1-2	PRC	B	0	0	0
B1712230060001-1-1	PRC	B	0	0	0
B1712230070001-01-1-1	PRC	B	0	0	0
B1712230070001-01-1-2	PRC	B	0	0	0
B1712280010001-1-1	HPC	B	0	0	0
B1712280020001-01-1-1	HPC	B	0	0	0
B1712280030001-1-1	PRC	B	0	0	0
B1712280040001-1-1	PRC	B	0	0	0
B1712280050001-1-1	HPC	B	0	0	0
B1712280060001-1-2	HPC	B	0	0	0
B1712300010001-1-1	PRC	B	0	0	0
B1712300020001-1-1	PRC	B	0	0	0
B1712300030001-1-1	PRC	B	0	0	0
B1712300030001-1-2	PRC	B	0	0	0
B1712300040001-1-1	PRC	B	0	0	0
B1712300050001-1-1	PRC	B	0	0	0
B1801010010001-1-1	HPC	B	0	0	0
B1801060010001-1-1	HPC	B	0	0	0
B1801060020001-1-1	HPC	B	0	0	0
B1801060030001-1-1	HPC	B	0	0	0
B1801060040001-1-1	PRC	B	0	0	0
B1801060040001-1-2	PRC	B	0	0	0
B1801060050001-1-1	PRC	B	0	0	1
B1801060060001-1-1	PRC	B	0	0	0
B1801060060001-1-2	PRC	B	0	0	0
B1801060070001-1-1	PRC	B	0	0	0
B1801060070001-1-2	PRC	B	0	0	0
B1801060080001-1-1	PRC	B	0	0	0
B1801100020001-1-1	HPC	B	0	0	0
B1801100030001-1-1	HPC	B	0	0	0
B1801100040001-01-1-1	HPC	B	0	0	1
B1801100050001-1-1	HPC	B	0	0	0
B1801100050001-1-2	HPC	B	0	0	0
B1801100060001-1-1	HPC	B	0	0	0
B1801100070001-1-1	HPC	B	0	0	1
B1801100080001-1-1	PHC	B	0	0	0
B1801190010002-1-1	PRC	B	0	0	0
B1801190020001-01-1-1	PRC	B	0	0	0
B1801190030001-1-1	PRC	B	0	0	0
B1801190040001-01-1-1	PRC	B	0	0	0
B1801190040001-01-1-2	PRC	B	0	0	0
B1801190040001-01-1-3	PRC	B	0	0	0
B1801220050002-1-1	PRC	B	0	0	0
B1801220050002-1-2	PRC	B	0	0	0
B1801220050002-1-3	PRC	B	0	0	0
B1801240010001-1-1	TE	B	0	0	0
B1801240020001-1-1	TE	B	0	0	0
B1801240030001-1-1	TE	B	0	0	1
B1801240030001-1-2	TE	B	0	0	0
B1801240040001-1-1	TE	B	0	0	0
B1801240050001-1-1	TE	B	0	0	0
B1801260010001-1-1	TE	B	0	0	0
B1801260020001-1-1	TE	B	0	0	1
B1801260030001-1-1	TE	B	0	0	0
B1801260030001-1-2	TE	B	1	0	0
B1801260040001-1-1	TE	B	0	0	0
B1801260040001-1-2	TE	B	0	0	0
B1801280010001-01-1-1	HPC	B	0	0	0
B1801280020001-01-1-1	HPC	B	0	0	0
B1801280030001-01-1-1	TE	B	0	0	0
B1801280040001-1-1	TE	B	0	0	0
B1801280040001-1-2	TE	B	0	0	0
B1801280040001-1-4	TE	B	0	0	0
B1802020050001-1-1	TE	B	0	0	0
B1802020050001-1-2	TE	B	0	0	0
B1802020060001-1-1	TE	B	0	0	0
B1802020070001-1-1	TE	B	0	0	0
B1802040010001-1-1	PRC	B	0	0	0
B1802040020001-1-1	PRC	B	0	0	0
B1802040020001-1-2	PRC	B	0	0	0
B1802040020001-1-3	PRC	B	0	0	0
B1802040030001-1-1	PRC	B	0	0	0
B1802040040001-1-1	PRC	B	0	0	0
B1802040050001-1-1	PRC	B	0	0	0
B1802060010001-01-1-2	HPC	B	0	0	0
B1802060020001-01-1-1	HPC	B	0	0	0
B1802060030001-1-1	TE	B	0	0	0
B1802060050001-1-1	TE	B	0	0	0
B1802060060001-1-1	TE	B	0	0	0
B1802060070001-01-1-1	TE	B	0	0	0
B1802080010001-01-1-1	PRC	B	0	0	1
B1802080020001-1-2	PRC	B	0	0	0
B1802080030002-1-1	PRC	B	1	0	0
B1802080050003-01-1-1	PRC	B	0	0	0
B1802100010001-1-1	TE	B	0	0	0
B1802100020001-1-1	TE	B	0	0	1
B1802100030001-1-1	TE	B	0	0	0
B1802100040003-1-1	TE	B	0	0	0
B1802100090001-01-1-1	TE	B	0	0	0
B1802100100001-01-1-1	TE	B	0	0	0
B1802260020001-1-1	TE	B	0	0	0
B1802260040001-1-1	TE	B	0	0	0
B1802260040001-1-2	TE	B	0	0	0
B1803200010001-1-1	TE	B	0	0	0
B1803200020001-1-1	TE	B	0	0	0
B1803200030001-1-1	TE	B	0	0	0
B1803200040001-1-1	TE	B	0	0	0
B1803200050001-1-1	TE	B	0	0	0
B1803200060001-1-1	TE	B	0	0	0
B1803220010001-01-1-1	TE	B	0	0	1
B1803220020001-1-1	TE	B	0	0	0
B1803220030001-1-1	TE	B	0	0	0
B1803220050001-1-1	TE	B	0	0	1
B1803220050001-1-2	TE	B	0	0	0
B1803220060001-01-1-1	TE	B	0	0	0
B1803220070001-01-1-1	TE	B	0	0	0
B1803220070001-01-1-2	TE	B	0	0	0
B1803220070001-01-1-3	TE	B	0	0	0
B1803220080001-1-1	TE	B	0	0	0
B1804060010001-1-1	TE	B	0	0	0
B1804060020001-1-1	TE	B	0	0	0
B1804060030001-1-1	TE	B	0	0	0
B1804060040001-1-1	TE	B	0	0	1
B1804060050001-1-1	TE	B	0	0	0
B1804060070001-1-1	TE	B	0	0	0
B1804080010001-01-1-1	HPC	B	0	0	1
B1804080010001-01-1-2	HPC	B	0	0	0
B1804080010001-01-1-3	HPC	B	0	0	0
B1804080020001-01-1-1	HPC	B	0	0	1
B1804080030001-01-1-1	HPC	B	0	1	1
B1804080030001-01-1-2	HPC	B	0	0	0
B1804080040001-01-1-1	HPC	B	0	0	1
B1804080040001-01-1-2	HPC	B	0	0	0
B1804080040001-01-1-3	HPC	B	0	0	0
B1804080040001-01-1-4	HPC	B	0	0	0
B1804080050001-1-1	HPC	B	0	0	0
B1804080050001-1-2	HPC	B	0	0	0
B1804080060001-1-1	HPC	B	0	0	0
B1804080060001-1-3	HPC	B	0	0	1
B1804110010002-1-2	HPC	B	0	0	0
B1804110020001-01-1-1	HPC	B	0	0	0
B1804110030001-1-1	HPC	B	0	0	0
B1804110030001-1-2	HPC	B	0	0	0
B1804110040001-1-2	HPC	B	0	0	0
B1804110050001-01-1-1	HPC	B	0	0	0
B1804110060001-1-1	HPC	B	0	0	0
B1804150010002-1-1	HPC	B	0	0	0
B1804150010002-1-2	HPC	B	0	0	0
B1804150020001-1-1	HPC	B	0	0	0
B1804150030001-01-1-1	HPC	B	0	0	0
B1804150030001-01-1-2	HPC	B	1	0	0
B1804150050001-01-1-1	HPC	B	0	0	0
B1804150060001-01-1-1	HPC	B	0	0	0
B1804170010001-01-1-1	PHC	B	0	0	0
B1804170020001-1-1	PHC	B	0	0	0
B1804170030001-01-1-1	PHC	B	0	0	0
B1804170040001-01-1-1	PHC	B	0	0	0
B1804170040001-01-1-2	PHC	B	0	0	0
B1804170050001-1-1	PHC	B	0	0	0
B1804170060002-1-1	PHC	B	0	0	0
B1804190010001-01-1-1	HPC	B	0	0	1
B1804190010001-01-1-2	HPC	B	0	0	0
B1804190020001-01-1-1	HPC	B	0	0	0
B1804190020001-01-1-2	HPC	B	0	0	0
B1804190020001-01-1-3	HPC	B	0	0	0
B1804190030001-1-1	HPC	B	0	0	0
B1804190040001-01-1-1	HPC	B	0	0	0
B1804190040001-01-1-2	HPC	B	0	0	0
B1804190040001-01-1-3	HPC	B	0	0	0
B1804190040001-01-1-4	HPC	B	0	0	0
B1804190050001-1-1	HPC	B	0	0	0
B1804190050001-1-2	HPC	B	0	0	1
B1804190070001-1-3	PHC	B	0	0	0
B1804240010001-1-1	TE	B	0	0	0
B1804240010001-2-2	HPC	B	0	0	0
B1804240010001-2-3	HPC	B	0	0	0
B1804240020001-1-1	TE	B	0	0	0
B1804240020001-2-1	HPC	B	0	0	1
B1804240030001-01-1-1	TE	B	0	0	0
B1804240030001-01-1-2	TE	B	0	0	0
B1804240030001-01-2-1	HPC	B	0	1	1
B1804240030001-01-2-2	HPC	B	0	0	0
B1804240030001-01-2-3	HPC	B	0	0	1
B1804240040001-1-1	TE	B	0	0	0
B1804240040001-2-1	HPC	B	1	0	1
B1804240040001-2-3	HPC	B	1	1	1
B1804240040001-2-4	HPC	B	0	0	0
B1805100010001-1-1	PRC	B	0	0	0
B1805100010001-2-1	HPC	B	0	0	0
B1805100010001-2-2	HPC	B	0	0	0
B1805100020001-1-1	PRC	B	0	0	1
B1805100020001-2-1	HPC	B	0	0	0
B1805100030001-1-1	PRC	B	0	0	0
B1805100040001-1-1	PRC	B	0	0	1
B1805100050001-1-1	PRC	B	0	1	1
B1805100050001-1-2	PRC	B	0	0	0
B1805100060001-1-1	PRC	B	0	0	0
B1805130010002-2-1	HPC	B	0	0	0
B1805130020001-1-1	TE	B	0	0	0
B1805130020001-1-2	TE	B	0	0	0
B1805130020001-2-1	HPC	B	0	0	1
B1805130030001-1-1	TE	B	0	0	0
B1805130030001-1-2	TE	B	0	0	1
B1805130030001-2-1	HPC	B	0	0	0
B1805130040001-1-1	TE	B	0	0	0
B1805130040001-1-2	TE	B	0	0	0
B1805130040001-2-1	HPC	B	0	0	0
B1805130050001-2-1	HPC	B	0	0	0
B1805130050001-2-2	HPC	B	0	0	0
B1805130060001-1-1	TE	B	0	0	0
B1805130060001-2-1	HPC	B	0	0	1
B1805130070001-1-1	TE	B	0	0	0
B1805130070001-2-1	HPC	B	0	0	0
B1805150010001-1-1	PRC	B	0	0	0
B1805150020001-1-1	PRC	B	0	0	0
B1805150020001-2-1	HPC	B	0	0	0
B1805150030001-1-1	PRC	B	0	0	1
B1805150030001-1-2	PRC	B	0	0	0
B1805150040001-2-2	HPC	B	0	0	0
B1805150040001s-1-1	PRC	B	0	0	0
B1805150050001-1-1	PRC	B	0	0	1
B1805150060001-1-1	PRC	B	0	0	0
B1805210010001-1-1	PRC	B	0	0	0
B1805210020001-1-1	PRC	B	0	0	0
B1805210020001-1-2	PRC	B	0	0	0
B1805210030001-01-1-1	PRC	B	0	0	0
B1805210040001-01-1-1	PRC	B	0	0	0
B1805210040003-1-1	PRC	B	0	0	0
B1805210050001-1-1	PRC	B	0	0	0
B1805210070001-1-1	PRC	B	0	0	0
B1805270010001-1-1	PRC	B	0	0	0
B1805270020001-1-1	PRC	B	0	0	0
B1805270030001-1-1	PRC	B	0	0	0
B1805270040001-1-1	PRC	B	0	0	0
B1805270050001-01-1-1	PRC	B	0	0	0
B1805270050001-01-1-2	PRC	B	0	0	0
B1805270060001-01-1-1	PRC	B	0	0	0
B1805270060001-01-1-3	PRC	B	0	0	0
B1805310010001-1-1	TE	B	0	0	0
B1805310010001-1-2	TE	B	0	0	0
B1805310020001-1-1	TE	B	0	0	0
B1805310030001-1-1	TE	B	0	0	0
B1805310040001-1-3	TE	B	0	0	0
B1805310050001-1-2	TE	B	0	0	0
B1805310060001-1-1	TE	B	0	0	0
B1806030010001-1-1	HPC	B	0	0	0
B1806030020001-1-1	HPC	B	0	0	0
B1806030030001-1-1	HPC	B	0	0	0
B1806030050001-1-1	HPC	B	0	0	0
B1806050010001-1-1	TE	B	0	0	0
B1806050020001-1-1	TE	B	0	0	0
B1806050020001-2-1	HPC	B	0	0	0
B1806050020001-2-2	HPC	B	0	0	0
B1806050030001-1-1	TE	B	0	0	0
B1806050030001-2-1	HPC	B	0	0	0
B1806050040001-1-1	TE	B	0	0	0
B1806050050001-1-2	TE	B	0	0	0
B1806050060001-1-1	TE	B	0	0	0
B1806250020001-1-1	PRC	B	0	0	0
B1806270010001-1-1	PHC	B	0	0	0
B1806270020001-1-1	PHC	B	0	0	0
B1806270020001-1-2	PHC	B	0	0	0
B1806280020001-1-1	HPC	B	0	0	0
B1806290010001-1-1	TE	B	0	0	0
B1806290020001-1-1	TE	B	0	0	0
B1806290040001-1-1	TE	B	0	0	0
B1806290040001-1-2	TE	B	0	0	0
B1807010010001-1-1	PRC	B	0	0	0
B1807010020001-1-1	PRC	B	0	0	0
B1807010030001-1-1	PRC	B	0	0	0
B1807010040001-1-1	PRC	B	0	0	0
B1807010050001-1-1	PRC	B	0	0	0
B1809290030001-1-1	HPC	B	0	0	0
B1809290050001-1-1	HPC	B	0	0	0
B1809290070001-1-1	HPC	B	0	0	0
B1810020010001-1-1	HPC	B	0	0	0
B1810020030002-1-1	HPC	B	0	1	1
B1810020060001-1-1	PHC	B	0	0	0
B1810020080001-1-1	PHC	B	0	0	0
B1810050010001-1-1	HPC	B	0	0	0
B1810050020001-1-1	HPC	B	0	0	0
B1810050040001-1-1	HPC	B	0	0	0
B1810050050001-1-1	HPC	B	0	0	1
B1810050060001-1-2	HPC	B	0	0	0
B1810050070001-1-1	HPC	B	0	0	1
B1810050090001-1-1	HPC	B	0	0	0
B1810050090001-1-2	HPC	B	0	0	0
B1810070030001-1-1	HPC	B	0	0	0
B1810070070001-1-1	HPC	B	0	0	0
B1810070070001-1-2	HPC	B	0	0	0
B1810070080001-1-1	HPC	B	0	0	0
B1810070090001-1-1	HPC	B	0	0	0
B1810130010001-1-1	HPC	B	0	0	0
B1810130040001-1-1	HPC	B	0	0	0
B1810130060001-1-1	PHC	B	0	0	0
B1810130060001-1-2	PHC	B	0	0	1
B1810130070001-1-1	PHC	B	0	0	0
B1810130080001-1-1	PHC	B	0	0	0
B1810150010001-1-1	HPC	B	0	0	0
B1810150010001-1-2	HPC	B	0	0	0
B1810150020001-1-1	HPC	B	0	0	0
B1810150020001-1-2	HPC	B	0	0	0
B1810150030001-1-1	HPC	B	0	0	0
B1810150030001-1-2	HPC	B	0	0	0
B1810150040001-1-2	PHC	B	0	0	0
B1810150040001-1-3	PHC	B	0	0	0
B1810150050001-1-1	PHC	B	0	0	0
B1810150050001-1-2	PHC	B	0	0	0
B1810150050001-1-3	PHC	B	0	0	0
B1810150060001-1-1	PHC	B	0	0	0
B1810150070001-1-1	PHC	B	0	0	1
B1810150070001-1-2	PHC	B	0	0	0
B1810150070001-1-3	PHC	B	0	0	0
C1801150010001-01-1-1	HPC	C	0	0	0
C1801150010001-01-1-2	HPC	C	0	0	0
C1801150010001-01-1-3	HPC	C	0	0	0
C1801150020002-1-1	PHC	C	0	0	0
C1801210010001-1-1	HPC	C	0	0	0
C1801210020001-01-1-1	HPC	C	0	0	0
C1801210020001-01-1-2	HPC	C	0	0	0
C1801210030001-1-1	HPC	C	0	0	0
C1801210040001-01-1-2	PHC	C	0	0	0
C1801210050001-1-1	PHC	C	0	0	0
C1801210050001-1-2	PHC	C	0	0	1
C1801240010001-1-1	HPC	C	0	0	0
C1801240020001-1-1	PHC	C	0	0	0
C1801240030001-1-1	PHC	C	0	0	0
C1801240040001-01-1-1	PHC	C	0	0	0
C1801240040001-01-1-2	PHC	C	0	0	0
C1801240050001-01-1-1	PHC	C	0	0	0
C1801240050001-01-1-2	PHC	C	0	0	0
C1801240050001-01-1-3	PHC	C	0	0	0
C1801240050001-01-1-4	PHC	C	0	0	0
C1801240050001-01-1-5	PHC	C	0	0	0
C1801240060001-01-1-1	PHC	C	0	0	0
C1801240070001-1-1	PHC	C	0	0	0
C1801310010001-1-1	HPC	C	0	0	0
C1801310020001-1-1	HPC	C	0	0	0
C1801310040001-1-1	HPC	C	0	0	0
C1801310050001-1-1	HPC	C	0	0	0
C1801310060001-01-1-1	PHC	C	0	0	0
C1801310070002-1-1	PHC	C	0	0	0
C1801310080001-1-1	PHC	C	0	0	0
C1802040020002-1-1	HPC	C	0	0	0
C1802040030001-1-1	HPC	C	0	0	0
C1802040030001-1-2	HPC	C	0	0	0
C1802040040001-1-1	HPC	C	0	0	0
C1802040040001-1-2	HPC	C	0	0	0
C1802040060001-1-1	PRC	C	0	0	0
C1802040070001-1-1	PRC	C	0	0	0
C1802040080001-1-1	PRC	C	0	0	0
C1802070010001-1-1	HPC	C	0	0	0
C1802070020001-1-1	HPC	C	0	0	0
C1802070030001-1-1	HPC	C	0	0	0
C1802070030001-1-2	HPC	C	0	1	1
C1802070040001-01-1-1	PRC	C	0	0	0
C1802070040001-01-1-2	PRC	C	0	0	0
C1802070050001-1-1	PRC	C	0	0	0
C1802070050001-1-2	PRC	C	0	0	0
C1802070060002-1-1	PRC	C	0	0	0
C1802070060002-1-2	PRC	C	0	0	0
C1802070070001-1-1	PRC	C	0	0	0
C1802070070001-1-2	PRC	C	0	0	0
C1802070080001-1-1	PRC	C	0	0	0
C1802090010001-1-1	HPC	C	0	0	0
C1802090020001-01-1-1	HPC	C	0	0	0
C1802090020001-01-1-2	HPC	C	0	0	0
C1802090030001-1-1	PRC	C	0	0	0
C1802090040001-1-1	PRC	C	0	0	0
C1802090040001-1-2	PRC	C	0	0	0
C1802090070001-01-1-1	PRC	C	0	0	0
C1802090080001-1-1	PRC	C	0	0	0
C1802110010001-1-1	HPC	C	0	0	0
C1802110020001-02-1-1	HPC	C	1	1	1
C1802110040001-1-1	PHC	C	0	0	0
C1802110050001-1-1	PHC	C	0	0	0
C1802110060001-01-1-1	PHC	C	0	0	0
C1802110060001-01-1-2	PHC	C	0	0	0
C1802110060001-01-1-3	PHC	C	0	0	0
C1802110070001-1-1	PHC	C	0	0	0
C1802110070001-1-2	PHC	C	0	0	0
C1802130010001-01-1-2	HPC	C	0	0	0
C1802130020001-1-1	HPC	C	0	0	0
C1802130030002-1-1	PHC	C	0	0	0
C1802130040001-1-1	PHC	C	0	0	0
C1802130040001-1-2	PHC	C	0	1	0
C1802130050001-01-1-1	PHC	C	0	0	0
C1802130060001-01-1-1	PHC	C	0	0	0
C1802130070001-1-1	PHC	C	0	0	0
C1802130070001-1-2	PHC	C	0	0	0
C1802130070001-1-3	PHC	C	0	0	0
C1802270010001-1-1	HPC	C	0	0	0
C1802270010001-1-3	HPC	C	0	0	0
C1802270020001-1-1	HPC	C	0	0	0
C1802270020001-1-2	HPC	C	0	0	0
C1802270020001-1-3	HPC	C	0	0	0
C1802270030001-1-1	HPC	C	0	0	0
C1802270030001-1-2	HPC	C	0	0	0
C1802270040001-01-1-1	PHC	C	0	0	0
C1802270040001-01-1-2	PHC	C	0	0	0
C1802270040001-01-1-3	PHC	C	0	0	1
C1802270050001-1-1	PHC	C	0	0	0
C1803010020001-1-1	HPC	C	0	0	0
C1803010030001-1-1	HPC	C	0	0	0
C1803010040001-1-4	HPC	C	0	0	0
C1803010050001-1-1	HPC	C	0	0	0
C1803010070001-01-1-1	PHC	C	0	0	0
C1803010070001-01-1-2	PHC	C	0	0	0
C1803050010001-1-1	HPC	C	0	0	0
C1803050010001-1-2	HPC	C	0	0	0
C1803050020001-1-1	HPC	C	0	0	0
C1803050030001-1-1	HPC	C	0	0	0
C1803050040001-1-1	HPC	C	0	0	0
C1803050040001-1-2	HPC	C	0	0	0
C1803050050001-1-1	PRC	C	0	0	0
C1803050050001-1-2	PRC	C	0	0	0
C1803050050001-1-3	PRC	C	0	0	0
C18030500600013-1-1	PRC	C	0	0	0
C1803050070001-01-1-1	PRC	C	0	0	0
C1803070010001-01-1-1	HPC	C	0	0	0
C1803070010001-01-1-2	HPC	C	0	0	0
C1803070030001-1-1	PRC	C	0	0	0
C1803070040001-1-1	PRC	C	0	0	0
C1803070040001-1-2	PRC	C	0	0	0
C1803070040001-1-3	PRC	C	0	0	0
C1803070050001-01-1-1	PRC	C	0	0	0
C1803070050001-01-1-2	PRC	C	0	0	0
C1803070060001-1-1	PRC	C	0	0	0
C1803070060001-1-2	PRC	C	0	0	0
C1803070070001-1-1	PRC	C	0	0	0
C1803100010001-1-1	HPC	C	0	0	0
C1803100010001-1-2	HPC	C	0	0	0
C1803100020001-1-1	HPC	C	0	0	0
C1803120010001-1-1	HPC	C	0	0	0
C1803120030001-1-1	HPC	C	0	0	0
C1803120040001-1-1	HPC	C	0	0	1
C18031200500013-1-1	HPC	C	0	0	0
C1803120060001-1-1	PHC	C	0	0	0
C1803120080001-1-1	PHC	C	0	0	0
C18031400200012-1-1	PHC	C	0	0	0
C1803140030001-1-1	PHC	C	0	0	0
C1803140030001-1-2	PHC	C	0	0	0
C1803140030001-1-3	PHC	C	0	0	0
C18031400400013-1-1	PHC	C	0	0	1
C1803140050001-1-1	PHC	C	0	0	1
C1803140060001-1-1	PHC	C	0	0	0
C1803140060001-1-2	PHC	C	0	0	0
C1803170010001-1-1	HPC	C	0	0	1
C1803170020001-1-1	HPC	C	0	0	0
C1803170020001-1-2	HPC	C	0	1	1
C1803170020001-1-3	HPC	C	0	0	1
C1803170030001-1-1	HPC	C	0	0	0
C1803170030001-1-2	HPC	C	0	0	1
C1803170050001-1-1	PHC	C	0	0	0
C1803170060001-1-1	PHC	C	0	0	1
C1803170070001-1-1	PHC	C	0	0	0
C1803170070001-1-2	PHC	C	0	0	0
C1803170080001-1-2	PHC	C	0	0	0
C1803190010001-1-2	PHC	C	0	0	0
C1803190020001-1-1	PHC	C	0	0	0
C1803190030001-1-1	PHC	C	0	0	0
C1803190040001-1-1	PHC	C	0	0	0
C1803190050001-1-1	PHC	C	0	0	0
C1803190050001-1-2	PHC	C	0	0	0
C1803190050001-1-3	PHC	C	0	0	0
C1803190070001-1-1	PHC	C	0	0	0
C1803190080001-1-1	PHC	C	0	0	0
C1803190090001-1-1	PHC	C	0	0	0
C1803190100001-1-1	PHC	C	0	0	0
C1803210030001-1-1	PHC	C	0	0	0
C1803210040001-1-1	PHC	C	0	0	0
C1803210060001-1-1	PHC	C	0	0	0
C1803210070001-1-1	PHC	C	0	0	0
C1803210070001-1-2	PHC	C	0	0	0
C1803210080001-1-1	PHC	C	0	0	0
C1803210090001-1-1	PHC	C	0	0	0
C1803210100001-1-1	PHC	C	0	0	0
C1803210100001-1-2	PHC	C	0	0	0
C1803210100001-1-3	PHC	C	0	0	0
C1803210110001-1-1	PHC	C	0	0	0
C1804070010001-1-1	HPC	C	0	0	0
C1804070020001-1-1	HPC	C	0	0	0
C1804070030001-1-1	HPC	C	0	0	0
C1804070070001-1-1	HPC	C	0	0	0
C1804070080001-1-1	PHC	C	0	0	0
C1804070090001-1-1	PHC	C	0	0	0
C1804070100001-1-1	PHC	C	0	0	1
C1804070100001-1-2	PHC	C	0	0	0
C1804100010002m-1-1	HPC	C	0	0	0
C1804100010002m-3-1	HPC	C	0	0	0
C1804100020001m-1-1	HPC	C	0	0	0
C1804100020001m-1-2	HPC	C	0	0	0
C1804100020001m-2-1	HPC	C	0	0	1
C1804100020001m-5-1	HPC	C	0	0	0
C1804100020001m-5-2	HPC	C	0	0	0
C1804100020001m-6-1	HPC	C	0	0	0
C1804100020001m-6-2	HPC	C	0	0	0
C1804100020001m-7-1	HPC	C	0	0	0
C1804100020001m-8-1	HPC	C	0	0	0
C1804100040001m-4-1	PHC	C	0	0	0
C1804100050001m-1-1	HPC	C	0	0	0
C1804100050001m-1-2	HPC	C	0	0	0
C1804100050001m-2-1	HPC	C	0	0	0
C1804100050001m-3-1	HPC	C	0	0	0
C1804100050001m-4-1	HPC	C	0	0	0
C1804100050001m-6-1	HPC	C	0	0	0
C1804100050001m-7-1	HPC	C	0	0	0
C1804100050001m-8-1	HPC	C	0	0	0
C1804100050001m-8-3	HPC	C	0	0	0
C1804100050001m-9-1	HPC	C	0	0	0
C1804160020001-01-1-1	HPC	C	0	0	0
C1804160030002-1-1	HPC	C	0	0	0
C1804160040001-1-1	HPC	C	0	0	0
C1804160040001-1-2	HPC	C	0	0	0
C1804160060001-1-1	HPC	C	0	0	0
C1804180010001m-1-1	HPC	C	0	0	0
C1804180010001m-2-1	HPC	C	0	0	1
C1804180010001m-2-2	HPC	C	0	0	0
C1804180010001m-3-1	HPC	C	0	0	0
C1804180010001m-4-1	HPC	C	0	0	0
C1804180010001m-5-1	HPC	C	0	0	0
C1804180010001m-6-1	HPC	C	0	0	0
C1804180010001m-7-1	HPC	C	0	0	0
C1804180010001m-8-1	HPC	C	0	0	0
C1804180010001m-9-1	HPC	C	0	0	0
C1804180030001m-4-1	PHC	C	0	0	0
C1804180030001m-9-1	PHC	C	0	0	0
C1804180040001m-1-1	HPC	C	0	0	0
C1804180040001m-2-1	HPC	C	0	0	0
C1804180040001m-5-1	HPC	C	0	0	0
C1804180040001m-6-1	HPC	C	0	0	0
C1804180040001m-7-1	HPC	C	0	0	0
C1804180040001m-9-1	HPC	C	0	0	0
C1804210010001-1-1	PRC	C	0	0	0
C1804210030001-1-1	PRC	C	0	0	0
C1804210040001-1-1	PRC	C	0	0	0
C1804210040001-1-2	PRC	C	0	0	0
C1804210050001-1-1	PRC	C	0	0	0
C1804210060001-01-1-1	PRC	C	0	0	0
C1804210060001-01-1-2	PRC	C	0	0	0
C1804210060001-01-1-3	PRC	C	0	0	0
C1804210060001-01-1-4	PRC	C	0	0	0
C1804210070001-1-1	PRC	C	0	0	0
C1804210070001-1-2	PRC	C	0	0	0
C1804210070001-1-3	PRC	C	0	0	0
C1804210080001-1-1	PRC	C	0	0	0
C1804210090001-01-1-1	PRC	C	1	0	0
C1804210090001-01-1-2	PRC	C	0	0	0
C1804210100001-1-1	PRC	C	0	0	0
C1804230020002m-2-1	PRC	C	0	0	0
C1804230030001m-1-1	PRC	C	0	0	0
C1804230030001m-3-1	PRC	C	0	0	0
C1804230030001m-4-1	PRC	C	0	0	0
C1804230030001m-7-1	PRC	C	0	0	0
C1804250010001m-7-1	HPC	C	0	0	0
C1804250020001m-1-1	HPC	C	0	0	0
C1804250020001m-5-1	HPC	C	0	0	0
C1804250020001m-6-1	HPC	C	0	0	0
C1804250020001m-6-2	HPC	C	0	0	0
C1804250020001m-7-1	HPC	C	0	0	0
C1804250030001m-1-1	PRC	C	0	0	1
C1804250030001m-1-2	PRC	C	0	0	1
C1804250030001m-2-1	PRC	C	0	0	1
C1804250030001m-4-1	PRC	C	0	0	0
C1804250030001m-5-1	PRC	C	0	0	0
C1804250030001m-6-1	PRC	C	0	0	0
C1804250030001m-7-1	PRC	C	0	1	0
C1804250030001m-8-1	PRC	C	0	0	0
C1804250040001m-1-1	PRC	C	0	0	0
C1804250040001m-5-1	PRC	C	0	0	0
C1804250040001m-8-1	PRC	C	0	0	0
C1804250040001m-9-1	PRC	C	0	0	0
C1804290010003-1-1	HPC	C	0	0	0
C1804290020001-1-1	PRC	C	0	0	0
C1804290030001-1-1	PRC	C	0	0	0
C1804290040001-1-1	PRC	C	0	0	0
C1804290040001-1-2	PRC	C	0	0	0
C1804290050001-1-1	PRC	C	0	0	0
C1804290050001-1-3	PRC	C	0	0	0
C1804290060001-1-1	PRC	C	0	0	0
C1804290060001-1-2	PRC	C	0	0	0
C1804290070001-1-1	PRC	C	0	0	0
C1804290070001-1-2	PRC	C	0	0	0
C1804290080001-1-1	PRC	C	0	0	0
C1804290080001-1-2	PRC	C	0	0	0
C1804290080001-1-3	PRC	C	0	0	0
C1805020010001-2-1	PRC	C	0	1	0
C1805020020001-2-1	PRC	C	0	0	0
C1805020030001-01-2-1	PRC	C	0	0	0
C1805020050001-01-2-1	PRC	C	0	0	0
C1805020050001-01-2-2	PRC	C	0	1	0
C1805020060001-01-2-1	PRC	C	0	0	0
C1805020060001-01-2-2	PRC	C	0	0	0
C1805020070001-2-1	PRC	C	0	0	0
C1805090010001-1-1	TE	C	0	0	0
C1805090030003-1-1	TE	C	0	0	0
C1805090030003-2-1	PRC	C	0	0	0
C1805090040001-1-1	TE	C	0	0	0
C1805090040001-2-1	PRC	C	0	0	0
C1805090050001-1-1	TE	C	0	0	0
C1805090050001-2-1	PRC	C	0	0	0
C1805090070001-01-1-1	TE	C	0	0	0
C1805090070001-01-1-2	TE	C	0	0	0
C1805090070001-01-2-1	PRC	C	0	0	0
C1805090080001-1-1	TE	C	0	0	0
C1805090080001-1-2	TE	C	0	0	1
C1805090080001-1-3	TE	C	0	0	0
C1805090080001-2-1	PRC	C	0	0	0
C1805090080001-2-2	PRC	C	0	0	0
C1805090080001-2-3	PRC	C	0	0	0
C1805120010001-1-1	TE	C	0	0	0
C1805120020001-1-1	TE	C	0	0	0
C1805120030001-1-1	TE	C	0	0	0
C1805120030001-1-2	TE	C	0	0	0
C1805120030001-1-3	TE	C	0	0	0
C1805120040001-1-1	TE	C	0	1	0
C1805120050001-1-1	TE	C	0	0	0
C1805120060001-1-1	TE	C	0	0	1
C1805120060001-1-2	TE	C	0	1	0
C1805120070001-1-1	PRC	C	0	0	0
C1805120080001-1-1	PRC	C	0	1	1
C1805120090001-1-1	PRC	C	0	0	0
C1805120090001-1-2	PRC	C	0	0	0
C1805120090001-1-3	PRC	C	0	0	0
C1805120090001-1-4	PRC	C	0	0	0
C1805120090001-1-5	PRC	C	0	0	0
C1805120100001-1-1	PRC	C	0	0	0
C1805120100001-2-1	PHC	C	0	0	0
C1805120110002-1-1	PRC	C	0	0	0
C1805120110002-2-1	PHC	C	0	0	0
C1805140010001-1-1	HPC	C	0	0	0
C1805140020001-1-1	PRC	C	0	0	0
C1805140030001-1-1	PRC	C	0	0	0
C1805140030003-1-1	PRC	C	0	0	0
C1805140040001-1-1	PRC	C	0	0	0
C1805140050001-1-1	PRC	C	0	0	0
C1805140060001-1-1	PRC	C	0	0	0
C1805140070001-1-1	PRC	C	0	0	0
C1805160010001-1-1	HPC	C	0	0	0
C1805160010001-2-1	HPC	C	0	0	0
C1805160020001-1-1	HPC	C	0	0	0
C1805160020001-2-1	HPC	C	0	0	0
C1805160030001-2-1	HPC	C	0	0	0
C1805160040001-2-1	HPC	C	0	0	0
C1805160050001-1-1	HPC	C	0	0	1
C1805160050001-2-1	HPC	C	0	0	0
C1805160060001-1-1	PRC	C	0	0	0
C1805160060001-2-1	HPC	C	0	0	0
C1805160070001-1-1	PRC	C	0	0	0
C1805190010001-1-1	PRC	C	0	0	0
C1805190020001-1-1	PRC	C	0	0	0
C1805190030001-1-1	PRC	C	0	0	0
C1805190040001-1-1	PRC	C	0	0	0
C1805190050001-1-1	PRC	C	0	1	0
C1805190060001-01-1-1	PRC	C	0	0	0
C1805190060001-01-1-2	PRC	C	0	0	0
C1805230040001-1-1	PRC	C	0	0	0
C1805230050001-1-1	PRC	C	0	0	0
C1805230060001-1-1	PRC	C	0	0	0
C1805230070001-1-1	PRC	C	0	0	0
C1805230080001-1-1	PRC	C	0	0	0
C1805260010001-1-1	HPC	C	0	0	0
C1805260030001-1-2	HPC	C	1	0	0
C1805260030001-1-4	HPC	C	0	0	0
C1805260040001-1-1	HPC	C	0	0	0
C1805260050001-1-1	PRC	C	0	0	0
C1805260050001-1-2	PRC	C	0	0	0
C1805260050001-1-3	PRC	C	0	0	0
C1805260060001-1-1	PRC	C	0	0	0
C1805260060001-1-2	PRC	C	0	0	0
C1805260080001-01-1-1	PRC	C	0	0	0
C1805260080001-01-1-2	PRC	C	0	0	0
C1806020020001-1-1	PRC	C	0	0	0
C1806020030001-1-1	PRC	C	0	0	0
C1806020040001-1-1	PRC	C	0	0	0
C1806020060001-1-1	PRC	C	0	0	0
C1806040010001-1-1	HPC	C	0	0	0
C1806040010001-1-2	HPC	C	0	0	0
C1806040040001-1-1	HPC	C	0	0	0
C1806040050002-1-1	HPC	C	0	0	0
C1806040060001-1-1	HPC	C	0	0	0
C1806040060001-1-3	HPC	C	0	0	0
C1806060010001-1-1	HPC	C	0	0	0
C1806060020001-1-1	HPC	C	0	0	0
C1806060030001-1-1	HPC	C	0	0	0
C1806060040001-1-1	HPC	C	0	0	0
C1806060050001-01-1-1	PRC	C	0	0	0
C1806060050001-01-1-2	PRC	C	0	0	0
C1806060060001-1-1	PRC	C	0	0	0
C18060600700012-1-1	PRC	C	0	0	0
C1806060080001-1-1	PRC	C	0	0	1
C1806060090001-1-1	PRC	C	0	0	0
C1806110010001-1-1	HPC	C	0	0	0
C1806110020001-1-1	HPC	C	0	0	0
C1806110030001-1-1	HPC	C	1	0	0
C1806110050001-1-1	HPC	C	0	0	0
C1806110060001-1-1	PRC	C	0	0	0
C1806110070001-1-1	PRC	C	0	0	0
C1806110080001-1-1	PRC	C	0	0	0
C1806110090001-1-1	PRC	C	0	0	0
C1806110090001-1-2	PRC	C	0	0	0
C1806140010001-1-1	HPC	C	0	0	0
C1806140020001-01-1-1	HPC	C	0	0	0
C1806140030001-1-1	HPC	C	0	0	1
C1806140040001-1-1	PHC	C	0	0	0
C1806140050001-1-1	PHC	C	0	0	0
C1806140050001-1-2	PHC	C	0	0	0
C1806140060001-1-1	PHC	C	0	0	0
C1806140070001-1-1	PHC	C	0	0	0
C1806140070001-1-2	PHC	C	0	0	0
C1806140080002-1-1	PHC	C	0	0	0
C1806140080002-1-2	PHC	C	0	0	0
C1806190020001-2-1	PHC	C	0	0	0
C1806190030001-2-1	PHC	C	0	0	0
C1806190030001-2-2	PHC	C	0	0	0
C1806190040001-2-1	PHC	C	0	0	0
C1806190040001-2-2	PHC	C	0	0	0
C1806190050001-2-1	PHC	C	0	0	0
C1806190050001-2-11	PHC	C	0	0	0
C1806190050001-2-5	PHC	C	0	0	0
C1806190050001-2-6	PHC	C	0	0	0
C1806190050001-2-7	PHC	C	0	0	0
C1806190050001-2-9	PHC	C	0	0	0
C1806190060001-1-1	PRC	C	0	0	0
C1806190060001-2-1	PHC	C	0	0	0
C1806190070001-1-1	PRC	C	0	0	0
C1806210010001-1-1	HPC	C	0	0	0
C1806210010001-1-2	HPC	C	0	0	0
C1806210020001-1-1	HPC	C	0	0	0
C1806210020001-1-2	HPC	C	0	0	0
C1806210020001-1-3	HPC	C	0	0	0
C1806210040001-1-1	HPC	C	0	0	0
C1806210050001-1-1	HPC	C	0	0	0
C1806210060001-1-1	HPC	C	0	0	0
C1806210060001-1-2	HPC	C	0	0	0
C1806210060001-1-3	HPC	C	0	0	0
C1806210070001-01-1-1	PHC	C	0	0	0
C1806210080001-01-1-1	PHC	C	0	0	0
C1806210090001-01-1-1	PHC	C	0	0	0
C1806240010001-1-1	PRC	C	0	0	0
C1806240010001-2-1	HPC	C	0	0	0
C1806240020001-1-1	PRC	C	0	0	0
C1806240030001-1-1	PRC	C	0	0	0
C1806240030001-2-1	HPC	C	0	0	0
C1806240030001-2-2	HPC	C	0	1	1
C1806240040001-1-1	PRC	C	0	0	0
C1806240040001-2-3	PHC	C	1	0	1
C1806240050001-2-1	PHC	C	0	0	1
C1806240050001-2-3	PHC	C	0	0	0
C1806240060001-2-1	PHC	C	0	0	0
C1806240070001-1-1	PRC	C	0	0	0
C1806240070001-2-2	PHC	C	0	0	0
C1806300010001m-3-1	HPC	C	0	0	0
C1806300020001m-1-1	HPC	C	0	0	1
C1806300020001m-2-1	HPC	C	0	0	0
C1806300020001m-2-2	HPC	C	0	0	0
C1806300020001m-2-3	HPC	C	0	0	0
C1806300020001m-3-1	HPC	C	0	0	0
C1806300020001m-3-2	HPC	C	0	0	0
C1806300020001m-4-1	HPC	C	0	0	0
C1806300020001m-5-1	HPC	C	0	0	0
C1806300020001m-5-2	HPC	C	0	0	0
C1806300020001m-6-1	HPC	C	0	0	0
C1806300020001m-6-2	HPC	C	0	0	0
C1806300020001m-7-1	HPC	C	0	0	0
C1806300020001m-8-1	HPC	C	0	0	0
C1806300020001m-8-2	HPC	C	0	0	0
C1806300030001m-3-3	PHC	C	0	0	0
C1806300030001m-4-3	PHC	C	0	0	0
C1807180010001m-1-1	HPC	C	0	0	0
C1807180030001m-1-2	PHC	C	0	0	0
C1807180030001m-3-2	PHC	C	0	0	1
C1807200010002m-1-1	HPC	C	0	0	0
C1807200010002m-2-1	HPC	C	0	0	0
C1807200010002m-6-1	HPC	C	0	0	0
C1808050010001-1-1	HPC	C	0	0	0
C1808050010001-1-2	HPC	C	0	0	0
C1808050020001-1-1	HPC	C	0	0	0
C1808050020001-1-2	HPC	C	0	0	0
C1808050030001-1-2	HPC	C	0	0	0
C1808050040001-1-1	PHC	C	0	0	1
C1808050040001-1-2	PHC	C	0	0	0
C1808050050001-01-1-1	PHC	C	0	0	0
C1808050050001-01-1-2	PHC	C	0	0	0
C1808050060001-01-1-1	PHC	C	0	0	0
C1808050060001-01-1-3	PHC	C	0	0	1
C1808050070001-01-1-3	PHC	C	0	0	0
C1808050080001-01-1-1	PHC	C	0	0	1
C1808050080001-01-1-3	PHC	C	0	0	0
C1808070010001-1-1	HPC	C	0	0	0
C1808070020001-01-1-1	HPC	C	0	0	0
C1808070050001-1-1	HPC	C	0	0	0
C1808070060001-1-1	HPC	C	0	0	0
C1808070070001-01-1-1	PHC	C	0	0	0
C1808070080001-01-1-1	PHC	C	0	0	0
C1808070090001-01-1-1	PHC	C	0	0	0
C1808070100001-01-1-1	PHC	C	0	0	0
C1808070100001-01-1-2	PHC	C	0	0	1
C1808090010001-1-1	HPC	C	0	0	0
C1808090010001-1-2	HPC	C	0	0	0
C1808090020001-1-1	HPC	C	0	0	0
C1808090020001-1-2	HPC	C	0	0	0
C1808090040001-1-1	PHC	C	0	0	0
C1808090050001-1-1	PHC	C	0	0	0
C1808090060001-1-1	PHC	C	0	0	0
C1808090070001-1-3	PHC	C	0	0	0
C1808120010001-1-1	HPC	C	0	0	0
C1808120020001-1-1	HPC	C	0	0	0
C1808120030001-1-1	PHC	C	0	0	0
C1808120050001-1-1	PHC	C	0	0	0
C1808120060001-1-1	PHC	C	0	0	0
C1808120070001-1-1	PHC	C	0	0	0
C1808120080001-1-1	PHC	C	0	0	0
C1808140010001-1-1	HPC	C	0	1	0
C1808140020001-1-1	HPC	C	0	1	1
C1808140030001-1-1	HPC	C	0	0	1
C1808140040001-1-1	HPC	C	0	0	0
C1808140050001-1-1	PHC	C	0	0	1
C1808140060001-1-2	PHC	C	0	0	0
C1808140070001-1-1	PHC	C	0	0	0
C1808140080001-1-2	PHC	C	0	0	0
C1808140090001-1-2	PHC	C	0	0	0
C1808160010001-1-1	HPC	C	0	0	1
C1808160020001-1-1	HPC	C	0	0	0
C1808160030001-1-1	PHC	C	0	0	1
C1808160040001-1-1	PHC	C	0	0	0
C1808160050001-1-1	PHC	C	0	0	1
C1808160060001-01-1-1	PHC	C	0	0	0
C1808160060001-01-1-2	PHC	C	0	0	0
C1808160070001-1-1	PHC	C	0	0	0
C1808160070001-1-2	PHC	C	0	0	0
C1808160070001-1-3	PHC	C	0	0	0
C1808220020001m-1-1	HPC	C	0	1	1
C1808220020001m-5-2	HPC	C	0	0	0
C1808220020001m-6-2	HPC	C	0	0	0
C1808220020001m-6-3	HPC	C	0	0	0
C1808220020001m-7-2	HPC	C	0	0	0
C1808220030001m-1-1	PHC	C	0	0	1
C1808220030001m-2-2	PHC	C	0	0	0
C1808220030001m-3-1	PHC	C	0	0	0
C1808220030001m-5-1	PHC	C	0	0	0
C1808240010001m-4-1	HPC	C	0	0	0
C1808240010001m-6-1	HPC	C	0	0	0
C1808240020001m-1-1	HPC	C	0	0	0
C1808240020001m-2-1	HPC	C	0	0	0
C1808240020001m-3-2	HPC	C	0	0	0
C1808240020001m-7-1	HPC	C	0	0	0
C1808240030001m-2-1	PHC	C	0	0	0
C1808280020001m-1-1	PHC	C	0	0	0
C1808280020001m-2-1	PHC	C	0	0	0
C1808280020001m-3-1	PHC	C	0	0	0
C1808280020001m-4-1	PHC	C	0	0	1
C1809030020001-1-1	HPC	C	0	0	0
C1901120010001-1-1	TE	C	0	0	0
C1901120020001-1-1	TE	C	0	0	1
C1901120020001-1-2	TE	C	0	0	0
C1901120030001-1-1	TE	C	0	0	1
C1901120040001-1-2	TE	C	0	0	0
C1901120050001-1-1	TE	C	0	0	0
C1901150010001-1-1	TE	C	0	0	0
C1901150020001-1-1	TE	C	0	0	0
C1901150030001-1-1	TE	C	0	0	0
C1901150030001-1-2	TE	C	0	0	0
C1901150040001-1-1	TE	C	0	0	0
C1901150050001-1-1	TE	C	0	0	0
C1901150050001-1-2	TE	C	0	0	0
C1901150060001-1-1	TE	C	0	0	0
C1901170010001-1-1	TE	C	0	0	0
C1901170020001-1-1	TE	C	0	0	0
C1901170020001-1-2	TE	C	0	0	0
C1901170030001-1-1	TE	C	0	0	0
C1901170030001-1-2	TE	C	0	0	0
C1901170030001-1-3	TE	C	0	0	0
C1901170040001-1-1	TE	C	0	0	0
C1901170040001-1-2	TE	C	0	0	0
C1901170040001-1-4	TE	C	0	0	0
C1901170050001_mrg-1-1	TE	C	0	0	0
C1901170050001_mrg-1-2	TE	C	0	0	0
C1901170060001-1-1	TE	C	0	0	0
C1901170060001-1-3	TE	C	0	0	0
C1901190010001-1-2	TE	C	0	0	0
C1901190010001-1-3	TE	C	0	0	0
C1901190010001-1-4	TE	C	0	0	0
C1901190020001-1-2	TE	C	0	0	0
C1901190020001-1-3	TE	C	0	0	0
C1901190030001-1-1	TE	C	0	0	0
C1901190030001-1-2	TE	C	0	0	0
C1901190040001-1-1	TE	C	0	0	0
C1901190040001-1-2	TE	C	0	0	0
C1901190050001-1-1	TE	C	0	0	0
C1901190050001-1-2	TE	C	0	0	0
C1901190050001-1-3	TE	C	0	0	0
C1901190060001-1-1	TE	C	0	0	0
C1901190060001-1-2	TE	C	0	0	0
C1901190060001-1-3	TE	C	0	0	0
C1901230010001-1-1	TE	C	0	0	0
C1901230050001-1-1	TE	C	0	0	0
C1901230060001-1-1	TE	C	0	0	0
C1901230070001-1-1	TE	C	0	0	0
C1901230080001_mrg-1-1	TE	C	0	0	0
C1901230080001_mrg-1-3	TE	C	0	0	0
C1901230090001-1-1	TE	C	0	0	0
C1901230090001-1-2	TE	C	0	0	0
C1901230090001-1-4	TE	C	0	0	0
C1901230100001-1-1	TE	C	0	0	0
Fig S6b. Percentage of target-selective neurons during choice-fixation period out of item-cue selective neurons.
Part 1. Number of neurons for bar graph
	Item-cue selective	Both item-cue selective during item-cue period
Area	neuron during item-cue period	and target selective during choice-fixation period
PRC	84	8
HPC	136	24
PHC	22	6
Part 2. Selectivity information of each individual neuron
			Selectivity (1, selective; 0, non-selective)
			Item-cue period	Choice-fixation period
Cell (File name)	Area	Monkey	Item-cue	Target
B1709140003-1-1	HPC	B	1	1
B1709190002-01-1-1	HPC	B	1	1
B1709190007-1-1	HPC	B	1	1
B1709210002-1-1	HPC	B	1	1
B1709230004-1-1	HPC	B	1	1
B1709300003-01-1-1	HPC	B	1	1
B1709300004-1-1	HPC	B	1	1
B1710020004-01-1-1	HPC	B	1	1
B1710100006-01-1-2	HPC	B	1	1
B1712160020001-1-1	HPC	B	1	1
B1801100070001-1-1	HPC	B	1	1
B1804080010001-01-1-1	HPC	B	1	1
B1804080020001-01-1-1	HPC	B	1	1
B1804190010001-01-1-1	HPC	B	1	1
B1804240030001-01-2-3	HPC	B	1	1
B1804240040001-2-1	HPC	B	1	1
B1708190004-1-1	HPC	B	1	0
B1708190010-1-1	HPC	B	1	0
B1708260003-01-1-1	HPC	B	1	0
B1708260010-1-1	HPC	B	1	0
B1709120005-1-1	HPC	B	1	0
B1709140006-1-1	HPC	B	1	0
B1709160004-01-1-1	HPC	B	1	0
B1709210002-1-2	HPC	B	1	0
B1709210003-1-2	HPC	B	1	0
B1709230002-1-1	HPC	B	1	0
B1709260003-1-1	HPC	B	1	0
B1709260006-01-1-1	HPC	B	1	0
B1709260007-1-1	HPC	B	1	0
B1709280007-02-1-1	HPC	B	1	0
B1709280007-02-1-2	HPC	B	1	0
B1709280008-1-2	HPC	B	1	0
B1710020005-1-1	HPC	B	1	0
B1710020008-1-1	HPC	B	1	0
B1710070003-01-1-1	HPC	B	1	0
B1710070003-01-1-2	HPC	B	1	0
B1710070003-01-1-3	HPC	B	1	0
B1710070004-1-2	HPC	B	1	0
B1710070006-01-1-1	HPC	B	1	0
B1710100003-1-1	HPC	B	1	0
B1710170002-1-2	HPC	B	1	0
B171125-0003-1-1	HPC	B	1	0
B1711280010002-1-1	HPC	B	1	0
B1712160010001-1-1	HPC	B	1	0
B1801100030001-1-1	HPC	B	1	0
B1801100050001-1-1	HPC	B	1	0
B1801100050001-1-2	HPC	B	1	0
B1804080010001-01-1-2	HPC	B	1	0
B1804080010001-01-1-3	HPC	B	1	0
B1804110030001-1-2	HPC	B	1	0
B1804150010002-1-1	HPC	B	1	0
B1804150010002-1-2	HPC	B	1	0
B1804150050001-01-1-1	HPC	B	1	0
B1804190020001-01-1-2	HPC	B	1	0
B1804190020001-01-1-3	HPC	B	1	0
B1804190050001-1-1	HPC	B	1	0
B1805100020001-2-1	HPC	B	1	0
B1805130010002-2-1	HPC	B	1	0
B1806050020001-2-1	HPC	B	1	0
B1806050020001-2-2	HPC	B	1	0
B1806280020001-1-1	HPC	B	1	0
B1809290030001-1-1	HPC	B	1	0
B1809290070001-1-1	HPC	B	1	0
B1810020010001-1-1	HPC	B	1	0
B1810050020001-1-1	HPC	B	1	0
B1810130010001-1-1	HPC	B	1	0
C1802110020001-02-1-1	HPC	C	1	1
C1803170010001-1-1	HPC	C	1	1
C1803170020001-1-2	HPC	C	1	1
C1803170020001-1-3	HPC	C	1	1
C1804100020001m-2-1	HPC	C	1	1
C1806240030001-2-2	HPC	C	1	1
C1808140030001-1-1	HPC	C	1	1
C1808160010001-1-1	HPC	C	1	1
C1801210010001-1-1	HPC	C	1	0
C1801210030001-1-1	HPC	C	1	0
C1801310020001-1-1	HPC	C	1	0
C1801310050001-1-1	HPC	C	1	0
C1802040040001-1-2	HPC	C	1	0
C1802070030001-1-1	HPC	C	1	0
C1802130020001-1-1	HPC	C	1	0
C1802270010001-1-1	HPC	C	1	0
C1802270010001-1-3	HPC	C	1	0
C1802270020001-1-3	HPC	C	1	0
C1802270030001-1-1	HPC	C	1	0
C1803010020001-1-1	HPC	C	1	0
C1803010050001-1-1	HPC	C	1	0
C18031200500013-1-1	HPC	C	1	0
C1803170020001-1-1	HPC	C	1	0
C1804070010001-1-1	HPC	C	1	0
C1804070020001-1-1	HPC	C	1	0
C1804070030001-1-1	HPC	C	1	0
C1804100010002m-1-1	HPC	C	1	0
C1804100020001m-5-1	HPC	C	1	0
C1804100020001m-5-2	HPC	C	1	0
C1804100020001m-6-1	HPC	C	1	0
C1804100020001m-8-1	HPC	C	1	0
C1804100050001m-1-1	HPC	C	1	0
C1804100050001m-3-1	HPC	C	1	0
C1804100050001m-4-1	HPC	C	1	0
C1804100050001m-9-1	HPC	C	1	0
C1804180010001m-4-1	HPC	C	1	0
C1804180010001m-6-1	HPC	C	1	0
C1804180010001m-7-1	HPC	C	1	0
C1804180010001m-8-1	HPC	C	1	0
C1804180010001m-9-1	HPC	C	1	0
C1804180040001m-5-1	HPC	C	1	0
C1804180040001m-6-1	HPC	C	1	0
C1804180040001m-7-1	HPC	C	1	0
C1804250020001m-6-1	HPC	C	1	0
C1804290010003-1-1	HPC	C	1	0
C1805140010001-1-1	HPC	C	1	0
C1805160020001-2-1	HPC	C	1	0
C1805160050001-2-1	HPC	C	1	0
C1805160060001-2-1	HPC	C	1	0
C1806040050002-1-1	HPC	C	1	0
C1806060010001-1-1	HPC	C	1	0
C1806210010001-1-2	HPC	C	1	0
C1806210020001-1-1	HPC	C	1	0
C1806210020001-1-2	HPC	C	1	0
C1806210050001-1-1	HPC	C	1	0
C1806210060001-1-1	HPC	C	1	0
C1806210060001-1-2	HPC	C	1	0
C1806210060001-1-3	HPC	C	1	0
C1806240030001-2-1	HPC	C	1	0
C1806300020001m-2-2	HPC	C	1	0
C1806300020001m-2-3	HPC	C	1	0
C1806300020001m-3-2	HPC	C	1	0
C1806300020001m-5-2	HPC	C	1	0
C1806300020001m-6-1	HPC	C	1	0
C1806300020001m-8-1	HPC	C	1	0
C1806300020001m-8-2	HPC	C	1	0
C1808050030001-1-2	HPC	C	1	0
C1808090020001-1-2	HPC	C	1	0
C1808120010001-1-1	HPC	C	1	0
C1808240020001m-2-1	HPC	C	1	0
B1709190010-1-1	PHC	B	1	1
B1709140009-1-1	PHC	B	1	0
B1709160009-1-1	PHC	B	1	0
B1709190009-1-1	PHC	B	1	0
B1709210007-01-1-2	PHC	B	1	0
B171125-0006-1-1	PHC	B	1	0
B1810150050001-1-1	PHC	B	1	0
C1802270040001-01-1-3	PHC	C	1	1
C18031400400013-1-1	PHC	C	1	1
C1803140050001-1-1	PHC	C	1	1
C1808070100001-01-1-2	PHC	C	1	1
C1808160050001-1-1	PHC	C	1	1
C1801240040001-01-1-1	PHC	C	1	0
C1801240050001-01-1-4	PHC	C	1	0
C1802270040001-01-1-1	PHC	C	1	0
C1802270050001-1-1	PHC	C	1	0
C18031400200012-1-1	PHC	C	1	0
C1803140030001-1-1	PHC	C	1	0
C1803190040001-1-1	PHC	C	1	0
C1804070080001-1-1	PHC	C	1	0
C1808050040001-1-2	PHC	C	1	0
C1808280020001m-2-1	PHC	C	1	0
B1708190013-01-1-1	PRC	B	1	1
B1709050003-1-1	PRC	B	1	1
B1709050004-1-1	PRC	B	1	1
B1801060050001-1-1	PRC	B	1	1
B1805100050001-1-1	PRC	B	1	1
B1805150050001-1-1	PRC	B	1	1
B1709020011-1-1	PRC	B	1	0
B1709020012-01-1-1	PRC	B	1	0
B1709020012-01-1-2	PRC	B	1	0
B1709020013-1-1	PRC	B	1	0
B1709050008-1-1	PRC	B	1	0
B1709090010-01-1-2	PRC	B	1	0
B1709120007-1-1	PRC	B	1	0
B1709120008-1-1	PRC	B	1	0
B1710250007-01-1-2	PRC	B	1	0
B1711170003-1-1	PRC	B	1	0
B1712160040001-1-2	PRC	B	1	0
B1801060040001-1-1	PRC	B	1	0
B1802040010001-1-1	PRC	B	1	0
B1802040020001-1-2	PRC	B	1	0
B1802080030002-1-1	PRC	B	1	0
B1805100010001-1-1	PRC	B	1	0
B1805100050001-1-2	PRC	B	1	0
B1805100060001-1-1	PRC	B	1	0
B1805150010001-1-1	PRC	B	1	0
B1805210030001-01-1-1	PRC	B	1	0
B1805210050001-1-1	PRC	B	1	0
B1805270060001-01-1-1	PRC	B	1	0
B1806250020001-1-1	PRC	B	1	0
C1805120080001-1-1	PRC	C	1	1
C1806060080001-1-1	PRC	C	1	1
C1802070050001-1-2	PRC	C	1	0
C1802070080001-1-1	PRC	C	1	0
C1802090070001-01-1-1	PRC	C	1	0
C1802090080001-1-1	PRC	C	1	0
C1803050050001-1-1	PRC	C	1	0
C1803050070001-01-1-1	PRC	C	1	0
C1803070040001-1-2	PRC	C	1	0
C1803070070001-1-1	PRC	C	1	0
C1804210010001-1-1	PRC	C	1	0
C1804210060001-01-1-2	PRC	C	1	0
C1804210070001-1-1	PRC	C	1	0
C1804210080001-1-1	PRC	C	1	0
C1804210090001-01-1-1	PRC	C	1	0
C1804210090001-01-1-2	PRC	C	1	0
C1804230030001m-7-1	PRC	C	1	0
C1804250030001m-7-1	PRC	C	1	0
C1804290020001-1-1	PRC	C	1	0
C1804290060001-1-2	PRC	C	1	0
C1804290080001-1-3	PRC	C	1	0
C1805020010001-2-1	PRC	C	1	0
C1805020020001-2-1	PRC	C	1	0
C1805020030001-01-2-1	PRC	C	1	0
C1805020050001-01-2-2	PRC	C	1	0
C1805090040001-2-1	PRC	C	1	0
C1805090080001-2-3	PRC	C	1	0
C1805120090001-1-1	PRC	C	1	0
C1805120100001-1-1	PRC	C	1	0
C1805140020001-1-1	PRC	C	1	0
C1805140030001-1-1	PRC	C	1	0
C1805140030003-1-1	PRC	C	1	0
C1805140040001-1-1	PRC	C	1	0
C1805140050001-1-1	PRC	C	1	0
C1805140060001-1-1	PRC	C	1	0
C1805140070001-1-1	PRC	C	1	0
C1805160060001-1-1	PRC	C	1	0
C1805190020001-1-1	PRC	C	1	0
C1805190040001-1-1	PRC	C	1	0
C1805190050001-1-1	PRC	C	1	0
C1805190060001-01-1-1	PRC	C	1	0
C1805190060001-01-1-2	PRC	C	1	0
C1805230040001-1-1	PRC	C	1	0
C1805230060001-1-1	PRC	C	1	0
C1805230080001-1-1	PRC	C	1	0
C1805260060001-1-1	PRC	C	1	0
C1806020020001-1-1	PRC	C	1	0
C1806060050001-01-1-1	PRC	C	1	0
C1806060050001-01-1-2	PRC	C	1	0
C1806060060001-1-1	PRC	C	1	0
C18060600700012-1-1	PRC	C	1	0
C1806110080001-1-1	PRC	C	1	0
C1806190060001-1-1	PRC	C	1	0
C1806190070001-1-1	PRC	C	1	0
C1806240010001-1-1	PRC	C	1	0

## Sheet: Fig S7
Fig S7. Strengths of item-cue selectivity and target selectivity in the MTL.
Area: PRC
	R2
Cell	Item-cue selectivity index	Target selectivity index
1	0.241638	0.423974
2	0.160994	0.0304299
3	0.476974	0
4	0.620627	0.0384226
5	0.523674	0.118869
6	0.224365	0.1535
7	0.195742	0.0564833
8	0.109505	0.152848
9	0.329026	0.225397
10	0.24052	0.223684
11	0.249612	0.103814
12	0.333645	0.0195124
13	0.350749	0.125085
14	0.321855	0.174198
15	0.103799	0.0895533
16	0.318182	0.114177
17	0.214394	0.320154
18	0.177501	0.255764
19	0.20737	0.118631
20	0.123613	0.306171
21	0.269079	0.088452
22	0.48673	0.179523
23	0.105547	0.11286
24	0.152074	0.350248
25	0.0607659	0.191717
26	0.155006	0.214292
27	0.136566	0.315489
28	0.094943	0.364597
29	0.114885	0.0312973
30	0.266118	0.0411532
31	0.432809	0.102732
32	0.465756	0.187457
33	0.187484	0.142299
34	0.0561532	0.0881879
35	0.263024	0.171858
36	0.158463	0.128524
37	0.378714	0.0541813
38	0.124944	0.0464131
39	0.0657672	0.0980253
40	0.0939779	0.0201132
41	0.176879	0.0806602
42	0.161261	0.0460966
43	0.0631844	0.102341
44	0.0833284	0.0528904
45	0.114704	0.0811048
46	0.117617	0.0636911
47	0.0636043	0.193426
48	0.108239	0.348991
49	0.132729	0.117563
50	0.150308	0.0706639
51	0.122745	0.0887758
52	0.207073	0.0100738
53	0.109139	0.0788518
54	0.134895	0.10296
55	0.16104	0.0626238
56	0.0852485	0.22401
57	0.155745	0.0343569
58	0.15067	0.0916234
59	0.0797964	0.12494
60	0.0524553	0.0427589
61	0.0461472	0.0408929
62	0.085102	0
63	0.123892	0.0690752
64	0.0421111	0.262734
65	0.0989545	0.41636
66	0.146656	0.0824014
67	0.081515	0.0632859
68	0.109266	0.0845011
69	0.199522	0.0835904
70	0.13724	0.243532
71	0.200485	0.431044
72	0.0720704	0.0207931
73	0.0353062	0.00851876
74	0.0584835	0.0118671
75	0.011195	0.00715195
76	0.204082	0.111955
77	0.0758737	0.0525639
78	0.386279	0.0500032
79	0.0663618	0.0780217
80	0.15034	0.110656
81	0.213686	0.105885
82	0.213894	0.159514
83	0.246715	0.117083
84	0.168577	0.068566
85	0.0801124	0.0929576
86	0.53749	0.00602483
87	0.102326	0.0639673
88	0.0909844	0.180572
89	0.135869	0.103061
90	0.0598678	0.105534
91	0.102122	0.0633914
92	0.0698163	0.189421
93	0.1191	0
94	0.139782	0.0820461
95	0.221448	0.0957361
96	0.103122	0.0284322
97	0.223563	0.10248
98	0.116736	0.102512
99	0.109101	0.217418
100	0.203437	0.0404227
101	0.0834533	0.0198103
102	0.0850997	0.0365585
103	0.0798809	0.0557774
104	0.214204	0.0308392
105	0.579659	0.0258092
106	0.107861	0.271462
107	0.337925	0.43947
108	0.0847492	0.0156592
109	0.0849512	0.10547
110	0.145674	0.133733
111	0.0358555	0.124491
112	0.357604	0.219665
113	0.0468577	0.0254891
114	0.0554995	0.0727199
115	0.23102	0.0218522
116	0.0523098	0.0630992
117	0.0644753	0.0428152
118	0.0252558	0.0104048
119	0.499108	0
120	0.0895393	0
121	0.0965116	0
122	0.426391	0.0136493
123	0.0271543	0.102714
124	0.0615208	0.0381645
125	0.0245305	0.0955247
126	0.150705	0.144119
127	0.182406	0.02003
128	0.190786	0.170911
129	0.22006	0.452221
130	0.23821	0.0545057
131	0.319187	0.0225427
132	0.0746357	0.147654
133	0.169593	0.152003
134	0.0769949	0.276926
135	0.169738	0.167017
136	0.0866486	0.271385
137	0.211046	0.110267
138	0.158867	0.0382179
139	0.34768	0.107137
140	0.600975	0.232975
141	0.0978455	0.124686
142	0.503796	0.169158
143	0.0727392	0.0492391
144	0.338509	0
145	0.113781	0.245375
146	0.196702	0.0814079
147	0.0819218	0.0340103
148	0.0660761	0.0658974
149	0.0433601	0.141597
150	0.204435	0.0701645
151	0.293467	0.0817331
152	0.0866248	0.174478
153	0.173789	0.129125
154	0.131973	0.00923994
155	0.0937054	0.0230211
156	0.285664	0.177778
157	0.0567336	0.1254
158	0.0894481	0.0553219
159	0.0582053	0.0793037
160	0.113147	0.0489512
161	0.156339	0.114733
162	0.101877	0.248263
163	0.180969	0.0883855
164	0.0636194	0.0238848
165	0.0650826	0.0300979
166	0.0147031	0.0368551
167	0.0627983	0
168	0.115816	0.0889817
169	0.258729	0.0436967
170	0.0722451	0.0346436
171	0.0238975	0.0312211
172	0.248174	0.211815
173	0.0907065	0.0101725
174	0.142805	0.0427284
175	0.449038	0.0811527
176	0.0556432	0.0510005
177	0.0600014	0.0612115
178	0.136799	0.0618611
179	0.171414	0.164218
180	0.0670863	0.0270174
181	0.0772842	0.0710087
182	0.0549192	0.083473
183	0.222945	0.0330248
184	0.0751883	0.00984072
185	0.079685	0.0508015
186	0.13223	0.0188026
187	0.112971	0.00426119
188	0.0478885	0.0126281
189	0.0969847	0.0278212
190	0.56104	0.113475
191	0.109554	0.0960348
192	0.0416195	0.0867624
193	0.21204	0.00833186
194	0.0864882	0.0531069
195	0.0905644	0.0941609
196	0.0398662	0.105616
197	0.051863	0.10736
198	0.025556	0.105883
199	0.311286	0.0838493
200	0.315774	0.0249608
201	0.0744803	0.191936
202	0.165824	0.111721
203	0.0144349	0.0404108
204	0.136726	0.025389
205	0.311104	0.0520033
206	0.444075	0.0544231
207	0.0478998	0.0276886
208	0.0266289	0.0264887
209	0.150205	0.0786251
210	0.066754	0.0185764
211	0.0358515	0.0301513
212	0.324324	0.025015
213	0.671969	0.00314515
214	0.681519	0.0233883
215	0.253952	0.118373
216	0.0714184	0
217	0.0295991	0.0170487
218	0.0407392	0.00965967
219	0.0430414	0.0200403
220	0.0377336	0.0479225
221	0.0626462	0.358467
222	0.0367509	0.139453
223	0.00146494	0.255887
224	0.0583719	0.027664
225	0.0332347	0.0321072
226	0.0521033	0.0731675
227	0.0160075	0.0478427
228	0.0206159	0.1234
229	0.00900011	0.00421472
230	0.0226395	0.0413512
231	0.0261334	0.0418575
232	0.115157	0.01502
233	0.425482	0.065066
234	0.117322	0.0982108
235	0.020147	0.0289954
236	0.286999	0.052363
237	0.0951367	0.0120901
238	0.112383	0.0248078
239	0.0584239	0.116245
240	0.221011	0.0586446
241	0.117875	0.0616991
242	0.119423	0.065663
243	0.124081	0.0200613
244	0.083332	0.0602771
245	0.0956786	0.0142859
246	0.694831	0.0518837
247	0.327117	0.00359391
248	0.517674	0.0511364
249	0.0311309	0.025721
250	0.0581385	0.0696861
251	0.051103	0.0311713
252	0.0758579	0.00778912
253	0.025241	0.0124023
254	0.147926	0.0559077
255	0.650541	0
256	0.0747233	0.022979
257	0.0563854	0.0422247
258	0.0758178	0.0216151
259	0.0555878	0.0250362
260	0.139764	0.00200658
261	0.125286	0.0468972
262	0.620355	0.194597
263	0.363255	0.0597268
264	0.208442	0.00644017
265	0.173046	0.0203927
266	0.0600796	0.298353
267	0.0600796	0.298353
268	0.62133	0.0640291
269	0.085345	0.0464486
270	0.125334	0.0412956
271	0.300195	0.0737578
272	0.162099	0.0808299
273	0.138768	0.0439147
274	0.253046	0.0351435
275	0.180506	0.0319116
276	0.206996	0.0181867
277	0.0967386	0.00919881
278	0.0702983	0.0558051
279	0.0345663	0
280	0.467351	0.0280594
281	0.222776	0.227471
282	0.105198	0.0264808
283	0.368394	0.0198406
284	0.656174	0.0647702
285	0.390778	0.0427889
286	0.600764	0.0441174
287	0.185599	0.234015
288	0.542342	0.0270123
289	0.0364986	0.0854611
290	0.371462	0.0387769
291	0.0358289	0.0922589
292	0.0421265	0.0846286
293	0.055861	0.0473749
294	0.166134	0.00909221
295	0.0381105	0.0163342
296	0.0924416	0.0652967
297	0.0964755	0.0465167
298	0.190366	0.0912838
299	0.0499751	0.0792683
300	0.198162	0.0196971
301	0.145222	0
302	0.117491	0.0678422
303	0.141609	0.0154048
304	0.160803	0.011578
305	0.679752	0
306	0.594289	0.314251
307	0.0581551	0.0537897
308	0.458446	0.130435
309	0.0253996	0.0703008
310	0.232807	0.0690179
311	0.0938552	0.0340989
312	0.0833868	0.0966844
313	0.185346	0.0549922
314	0.148866	0.0407771
315	0.120706	0.0695362
316	0.103054	0.170322
317	0.0612389	0.0207119
318	0.0921099	0.0220322
319	0.0463102	0.0631741
Area: HPC
	R2
Cell	Item-cue selectivity index	Target selectivity index
1	0.191351	0.358286
2	0.166238	0.151269
3	0.284716	0.0798265
4	0.804348	0.143242
5	0.262187	0.023362
6	0.13395	0
7	0.433699	0.380606
8	0.10704	0.0101888
9	0.0675969	0.0633992
10	0.349435	0.208439
11	0.229048	0.098777
12	0.0860043	0.0413357
13	0.0992343	0
14	0.101926	0.121912
15	0.255578	0
16	0.173886	0.285407
17	0.062125	0.0387178
18	0.134672	0.0244376
19	0.306184	0.245637
20	0.329787	0.00744282
21	0.308642	0.174679
22	0.527868	0.0760689
23	0.176578	0.116562
24	0.234919	0.0187342
25	0.237306	0.298254
26	0.452477	0
27	0.190982	0.0625071
28	0.157315	0.0290321
29	0.246005	0.0751089
30	0.0993354	0.527325
31	0.158641	0.217234
32	0.0917175	0.0359334
33	0.192271	0.175036
34	0.127934	0.0721897
35	0.0881068	0.0822969
36	0.0134309	0.0346513
37	0.0406568	0.0121679
38	0.0660154	0.0670702
39	0.138349	0.130192
40	0.286576	0.0806252
41	0.24183	0.220475
42	0.15062	0.158564
43	0.344742	0.268495
44	0.0846024	0.43362
45	0.311817	0
46	0.454532	0.18
47	0.588859	0.0759207
48	0.0976677	0.0446126
49	0.248191	0.208606
50	0.136709	0.0592429
51	0.456961	0.225876
52	0.0988502	0.0683108
53	0.137649	0.130429
54	0.0647657	0.229365
55	0.55034	0.214067
56	0.148349	0.0405553
57	0.0501244	0.0569603
58	0.064902	0
59	0.13311	0
60	0.118994	0
61	0.211294	0.394734
62	0.588162	0.547289
63	0.557831	0.172574
64	0.365356	0.140575
65	0.204221	0.553574
66	0.141059	0.329043
67	0.161195	0.0608143
68	0.278159	0.530413
69	0.253455	0.129393
70	0.387646	0.0354491
71	0.244998	0.0392682
72	0.364474	0.0683577
73	0.657146	0.136841
74	0.271689	0.0711482
75	0.190244	0.124463
76	0.414626	0.114429
77	0.327232	0.103952
78	0.0847656	0
79	0.111991	0.015874
80	0.105338	0.0872703
81	0.068837	0.0339924
82	0.0953833	0.0489347
83	0.153705	0.317252
84	0.446333	0.475322
85	0.0540372	0.13209
86	0.152945	0.535937
87	0.150626	0.0726274
88	0.160714	0.248143
89	0.147164	0.127844
90	0.818484	0.736964
91	0.224127	0.0384991
92	0.127111	0.127531
93	0.100218	0
94	0.401998	0.234011
95	0.0697024	0.116785
96	0.100671	0.11053
97	0.301463	0.00359932
98	0.30094	0.0358224
99	0.418668	0.0211831
100	0.189231	0.183951
101	0.722297	0.168585
102	0.181926	0.0620891
103	0.276774	0.303839
104	0.136945	0.238076
105	0.561218	0.123115
106	0.0354486	0.0528698
107	0.112661	0.25296
108	0.616505	0.41873
109	0.321083	0.376986
110	0.0658061	0.12201
111	0.0747059	0.098445
112	0.0920746	0.0223085
113	0.0817629	0
114	0.257818	0.131297
115	0.107781	0.0744175
116	0.180379	0.0898681
117	0.0617015	0.0738206
118	0.156312	0.48857
119	0.214785	0.281407
120	0.109869	0.126344
121	0.290297	0.365476
122	0.149572	0.108503
123	0.0773627	0.0914435
124	0.292501	0.146555
125	0.137143	0.494926
126	0.207436	0.0252559
127	0.0248692	0.059788
128	0.129739	0.0293173
129	0.0781713	0
130	0.300298	0.0793719
131	0.181246	0.142657
132	0.171397	0.334076
133	0.134506	0.093785
134	0.119722	0.0413841
135	0.0602758	0.179168
136	0.1422	0.0723643
137	0.0325319	0.0451549
138	0.124656	0.0778472
139	0.0968648	0.0468891
140	0.158706	0.0319438
141	0.17834	0.0629143
142	0.408053	0.109226
143	0.0412578	0.755726
144	0.770841	0.118191
145	0.397581	0.00469188
146	0.296514	0
147	0.265726	0.439917
148	0.191113	0
149	0.206309	0.121309
150	0.0591254	0.0083668
151	0.121539	0.0121114
152	0.409528	0.214997
153	0.566882	0
154	0.121867	0.0456777
155	0.158627	0.253401
156	0.090698	0.222383
157	0.0980166	0.10726
158	0.0849443	0.292696
159	0.113388	0.0406581
160	0.106887	0.209619
161	0.105541	0.196308
162	0.10476	0.0659729
163	0.0432413	0.128167
164	0.0518846	0.0482825
165	0.0525887	0.235446
166	0.139372	0.0827662
167	0.0998493	0.110016
168	0.0819111	0.154992
169	0.232079	0.129525
170	0.0700816	0.157813
171	0.0558605	0.0888869
172	0.0930749	0.00559381
173	0.0839402	0.0931063
174	0.619872	0.0305871
175	0.41541	0.15472
176	0.106973	0.0937135
177	0.143672	0.0632627
178	0.377042	0.0926094
179	0.0553486	0.0387184
180	0.262442	0.212749
181	0.0697689	0.0665223
182	0.023286	0.0341701
183	0.162189	0.0165111
184	0.169191	0.0926886
185	0.121056	0
186	0.0922786	0.103394
187	0.0737179	0.024771
188	0.0451248	0.0758762
189	0.114283	0.0169823
190	0.104812	0.0542637
191	0.121953	0.235795
192	0.062315	0
193	0.0382244	0.00299494
194	0.113185	0.592975
195	0.0670638	0.359328
196	0.0546175	0
197	0.133832	0.50078
198	0.298367	0.437275
199	0.113617	0.110405
200	0.0896488	0.00575041
201	0.134204	0
202	0.0267225	0.0466744
203	0.13956	0
204	0.215547	0.126253
205	0.115296	0.208971
206	0.105357	0.123729
207	0.126036	0.0874291
208	0.170438	0.0618274
209	0.0588164	0.0327475
210	0.231223	0.31945
211	0.171874	0.0776967
212	0.0676825	0.0486075
213	0.332912	0.0391202
214	0.0786436	0.0398496
215	0.0436686	0.048145
216	0.0563308	0
217	0.0389034	0.147043
218	0.254823	0.0343171
219	0.270826	0.0235652
220	0.0534383	0.0275853
221	0.217969	0.0757513
222	0.415854	0.0612796
223	0.0394568	0.138882
224	0.550803	0
225	0.116181	0.067403
226	0.171184	0.145717
227	0.239403	0.105718
228	0.091773	0
229	0.043179	0
230	0.147503	0.254992
231	0.0573174	0.0318425
232	0.198057	0.216973
233	0.0580026	0.101117
234	0.0291684	0.138259
235	0.0574096	0.0590577
236	0.024867	0.0153735
237	0.161264	0.0781942
238	0.113686	0.0381563
239	0.265597	0.164218
240	0.118175	0.179402
241	0.0913766	0.212675
242	0.051229	0.12205
243	0.113151	0.0402247
244	0.315635	0.233482
245	0.186805	0.428022
246	0.147299	0.109805
247	0.242168	0.114382
248	0.0376879	0.0960591
249	0.120052	0.054332
250	0.147352	0.0691469
251	0.324987	0.106922
252	0.125158	0.0034493
253	0.108024	0.0572768
254	0.279851	0.09859
255	0.111633	0.0349972
256	0.281204	0.246778
257	0.165722	0.131707
258	0.12145	0.071708
259	0.397203	0.0417371
260	0.0695021	0.00790144
261	0.0203204	0.0953649
262	0.0449356	0.108744
263	0.181945	0.0795801
264	0.129821	0.051758
265	0.215917	0.0280368
266	0.131444	0.100917
267	0.416226	0.157662
268	0.122497	0.212021
269	0.0655704	0.327709
270	0.101409	0.0370763
271	0.0815324	0.00791923
272	0.114884	0.0145061
273	0.445821	0.265417
274	0.281325	0.00687123
275	0.323688	0.04352
276	0.151338	0.0414219
277	0.107408	0.0266278
278	0.0408866	0.0736399
279	0.060854	0.0990396
280	0.245297	0.030755
281	0.151845	0.0656957
282	0.126611	0.0646635
283	0.512419	0.0729698
284	0.0599415	0.021577
285	0.114439	0.0614178
286	0.444847	0.0377133
287	0.0931632	0.133466
288	0.0770843	0.0645882
289	0.112328	0.0743198
290	0.159694	0.134008
291	0.0534066	0.0741944
292	0.063973	0.0413813
293	0.0636042	0.0934112
294	0.0717162	0.107926
295	0.0515158	0.0595708
296	0.0721984	0.188403
297	0.0629905	0.0886236
298	0.127513	0.0581366
299	0.115052	0.0739797
300	0.0558238	0.124073
301	0.369678	0.0979847
302	0.224654	0.130269
303	0.260435	0.0182456
304	0.55898	0.145074
305	0.0946384	0.184429
306	0.0785253	0.00951974
307	0.126652	0.200475
308	0.442674	0.0686339
309	0.740146	0.104269
310	0.266913	0.11047
311	0.071778	0.0357143
312	0.208789	0.0809582
313	0.114341	0.0368788
314	0.0695796	0.00860655
315	0.0257421	0.0202557
316	0.227836	0.1089
317	0.418887	0.00158393
318	0.262968	0.0429695
319	0.167726	0.0472377
320	0.297988	0.135312
321	0.247242	0.0544665
322	0.104545	0.0375535
323	0.433074	0.0090732
324	0.0865858	0.0209678
325	0.038563	0.0207073
326	0.0772214	0.0161741
327	0.04712	0.0169962
328	0.0309327	0.012028
329	0.0377627	0.035312
330	0.186554	0.0237863
331	0.0648436	0.106972
332	0.0604656	0.0108742
333	0.173836	0.0675816
334	0.0177893	0.084102
335	0.0324116	0.0390162
336	0.0291497	0.0195078
337	0.0199216	0.00359316
338	0.0585541	0.00538877
339	0.0375989	0.082586
340	0.0694524	0.014835
341	0.0153528	0.0220779
342	0.056826	0.0228116
343	0.0335321	0.00406832
344	0.0749827	0.0291788
345	0.15094	0.0268403
346	0.0850783	0.0120466
347	0.0645537	0.0638429
348	0.137588	0.0313349
349	0.0383729	0.0100863
350	0.0582856	0.0097501
351	0.0211149	0.0272846
352	0.229037	0.0294193
353	0.0330401	0.0552004
354	0.00394432	0.0165678
355	0.0269286	0.0217555
356	0.0214843	0.00499161
357	0.0584708	0.00421278
358	0.0377685	0.0196866
359	0.0282386	0.0109312
360	0.214555	0.158382
361	0.13425	0.0287499
362	0.0734629	0.02887
363	0.0672562	0.12916
364	0.0431062	0.0537075
365	0.276945	0.0375803
366	0.0706747	0.0161175
367	0.0343591	0.0908669
368	0.0455776	0.0956837
369	0.139624	0.0416642
370	0.104813	0.0543054
371	0.163617	0.0492584
372	0.104651	0.0476255
373	0.213604	0.123882
374	0.0476464	0.0632966
375	0.0304256	0.0829139
376	0.0621222	0.0500018
377	0.0227714	0.0714484
378	0.160066	0.0403314
379	0.0902027	0.0437815
380	0.090871	0.0548994
381	0.186186	0.0314752
382	0.0287761	0.0609524
383	0.0324847	0.0372421
384	0.0919928	0.0600842
385	0.0381313	0.0400403
386	0.116196	0.03757
387	0.0602002	0.0654839
388	0.0875436	0.0612237
389	0.250003	0.260281
390	0.127714	0.0256075
391	0.0347409	0.135557
392	0.126791	0.0408671
393	0.194417	0.0996217
394	0.255638	0.036304
395	0.0183485	0.014192
396	0.0521617	0.0748402
397	0.041418	0.034235
398	0.18403	0.0816004
399	0.250492	0.0490859
400	0.359282	0.019473
401	0.675959	0.0581087
402	0.0506733	0.0286765
403	0.572188	0.102382
404	0.240295	0.220161
405	0.153909	0.110192
406	0.07348	0.1446
407	0.0363239	0.0382612
408	0.316778	0.0353534
409	0.304268	0.0734163
410	0.0351193	0.0435606
411	0.117806	0.0121557
412	0.0213452	0.0376643
413	0.0686234	0.062275
414	0.35616	0.115871
415	0.130978	0.0476894
416	0.0364547	0.0248393
417	0.0270701	0.0370696
418	0.0659895	0.00323685
419	0.124544	0.101168
420	0.0803923	0.0666788
421	0.0407645	0.0217076
422	0.106259	0.0589061
423	0.0318934	0
424	0.0154837	0.0433821
425	0.0483677	0.0637598
426	0.0156047	0.0285213
427	0.0256692	0.0677718
428	0.142222	0.0510278
429	0.0364649	0.000725701
430	0.0992072	0.0565914
431	0.0463744	0.0492988
432	0.153573	0.0782247
433	0.365449	0.179591
434	0.131278	0.0180382
435	0.0885731	0.0262773
436	0.317854	0.0589499
437	0.15272	0.104376
438	0.108738	0.0460633
439	0.126503	0.0253481
440	0.123917	0.120856
441	0.443138	0.153589
442	0.0924282	0.0977177
443	0.670231	0.150655
444	0.130146	0.142209
445	0.0923177	0.276661
446	0.089126	0.0291929
447	0.0303538	0.0235445
448	0.0368404	0
449	0.0623624	0.00946399
450	0.126042	0.0105326
451	0.0233516	0.00310181
452	0.04564	0.0418564
453	0.428859	0.0159693
454	0.0853068	0.179657
455	0.0874238	0.0259481
456	0.0353304	0.0115653
Area: PHC
	R2
Cell	Item-cue selectivity index	Target selectivity index
1	0.236657	0.128135
2	0.253786	0.117655
3	0.134336	0.165306
4	0.505355	0.103308
5	0.168283	0.413249
6	0.0535307	0.0978339
7	0.142387	0.0661412
8	0.105976	0.030937
9	0.31326	0.281114
10	0.237934	0
11	0.119442	0.210068
12	0.0642101	0.366028
13	0.659031	0.0306107
14	0.113187	0.590185
15	0.245009	0.212459
16	0.169318	0.225367
17	0.119425	0.0574569
18	0.0251393	0.0727293
19	0.172552	0.0874387
20	0.0690419	0.0576253
21	0.0590415	0.268865
22	0.10999	0.0763885
23	0.117531	0.297386
24	0.150776	0.0169211
25	0.218353	0.206232
26	0.139435	0.00521018
27	0.140556	0.115864
28	0.0655291	0.0250421
29	0.28943	0.330248
30	0.161364	0
31	0.130217	0.037258
32	0.164506	0.0229265
33	0.173939	0.0594713
34	0.0450971	0.0829336
35	0.358599	0
36	0.0950961	0.101483
37	0.158633	0.0895495
38	0.190944	0.0698943
39	0.214925	0.200077
40	0.0586436	0.201407
41	0.0661379	0.167013
42	0.125719	0.0639031
43	0.0964027	0.0509624
44	0.264119	0.194651
45	0.0610912	0.012782
46	0.0716048	0.0634492
47	0.0912351	0.0488167
48	0.169048	0.0574622
49	0.114765	0.0398687
50	0.0828292	0.00809495
51	0.285579	0.340702
52	0.27859	0.302941
53	0.0802057	0.0576502
54	0.0756553	0.132288
55	0.0663059	0.0617264
56	0.0637038	0.155616
57	0.0618051	0.0595774
58	0.0301645	0.0171349
59	0.0320396	0.171085
60	0.270348	0.507561
61	0.110258	0.129771
62	0.128355	0.0473782
63	0.178605	0
64	0.110119	0.138883
65	0.0765706	0.103711
66	0.0939125	0
67	0.0595516	0.0567231
68	0.103855	0.301454
69	0.0414386	0.0223415
70	0.110407	0.13927
71	0.25952	0.164657
72	0.093637	0.0420265
73	0.116091	0.0489271
74	0.192101	0.292051
75	0.233783	0.0634661
76	0.0999472	0.0360674
77	0.392159	0.120529
78	0.204878	0.138051
79	0.243581	0.0477304
80	0.0687644	0.0164927
81	0.0944053	0.0993835
82	0.202759	0.150215
83	0.118053	0.222776
84	0.0778453	0.0244319
85	0.0262943	0.0200221
86	0.0581223	0.00832747
87	0.234405	0
88	0.0658723	0.0383363
89	0.144902	0.0986267
90	0.0901392	0.0498367
91	0.0545522	0.0566711
92	0.0814233	0.0555621
93	0.111826	0.0446468
94	0.0457288	0.0130757
95	0.0450936	0.0370243
96	0.0653876	0.027336
97	0.082183	0.149962
98	0.0395877	0.0359102
99	0.190347	0.022096
100	0.0172973	0.0201449
101	0.064376	0.0287371
102	0.102012	0.0150441
103	0.0709607	0.0195573
104	0.27828	0.0226419
105	0.117443	0.130357
106	0.334503	0.278751
107	0.44091	0.022219
108	0.0377795	0.0790851
109	0.145874	0.168616
110	0.0843026	0.00780884
111	0.0081599	0.0714091
112	0.109935	0.0239875
113	0.245559	0.128419
114	0.0602815	0.102473
115	0.0272987	0.0314464
116	0.178251	0.261695
117	0.489298	0.106255
118	0.106004	0.0245563
119	0.0526536	0.0282992
120	0.0864892	0.0311678
121	0.0275896	0.242227
122	0.0476231	0.114127
123	0.131654	0.020129
124	0.0588832	0.0228437
125	0.406072	0.0731226
126	0.0697585	0.0136698
127	0.0333134	0.109173
128	0.14907	0.107054
129	0.0465943	0.0335985
130	0.0644948	0.097654
131	0.19548	0.0690286
132	0.0536442	0.0310966
133	0.0777468	0.0182479
134	0.0827103	0.0753179
135	0.0494454	0.00951133
136	0.115087	0.0831509
137	0.0929803	0.0256021
138	0.0962771	0.029771
139	0.0633795	0.147548
140	0.0568966	0.03412
141	0.0189992	0.0852449
142	0.168375	0.00730512
143	0.0329079	0.0453644
144	0.0727328	0.0238645
145	0.0394932	0.104656
146	0.0583708	0.0808387
147	0.254499	0.105655
148	0.0232432	0.0610108
149	0.0354891	0.179891
150	0.0349889	0.0228645
151	0.0400599	0.030432
152	0.0272816	0.0196931
153	0.0167581	0.0257054
154	0.0533639	0.0542824
155	0.0783942	0.0362215
156	0.0964662	0.0467252
157	0.112526	0.109791
158	0.0540303	0.0214137
159	0.00988125	0.00704521
160	0.0317607	0.0424936
161	0.0202634	0.0582793
162	0.0221662	0.0443589
163	0.0283656	0.0169289
164	0.0464279	0.00727299
165	0.0647609	0.0293791
166	0.0427164	0.0230333
167	0.0533728	0.0728145
168	0.0487199	0.012299
169	0.0486654	0.0165713
170	0.0365702	0.00222918
171	0.0568394	0.0477824
172	0.0259961	0.0286969
173	0.0426961	0.0818342
174	0.0543108	0.0160726
175	0.0299832	0.0129214
176	0.0837118	0.0244677
177	0.0384381	0.0826907
178	0.0499583	0.038477
179	0.041633	0.307062
180	0.0627483	0.118696
181	0.0275541	0.0226117
182	0.146692	0.0196483
183	0.0324481	0.0459001
184	0.0228203	0.00699624
185	0.0385346	0.0382314
186	0.0261965	0.00442026
187	0.00903401	0.0684169
188	0.0984376	0.639802
189	0.23782	0.0221125
190	0.12156	0.0414546
191	0.117284	0.0538123
192	0.0456959	0.0313409
193	0.11893	0.221741
194	0.0242068	0.0700301
195	0.0566818	0.444014
196	0.189224	0.0467249
197	0.0460963	0.108689
198	0.0360557	0.0948832
199	0.0230288	0.00912704
200	0.039125	0.0519054
201	0.0446967	0.192541
202	0.0808766	0.0609696
203	0.0766285	0.0348524
204	0.0628709	0.0535569
205	0.0708103	0.0467586
206	0.0173864	0.102742
207	0.0370487	0.0324568
208	0.0614573	0.0991456
209	0.0193428	0.0652011
210	0.0454322	0.0581001
211	0.0815629	0.188883
212	0.0199163	0.0585953
213	0.0419403	0.0275421
214	0.0719309	0.00984792
215	0.0463609	0.151546
216	0.0617896	0.470034
217	0.124638	0.155921
218	0.0330018	0.332392
219	0.118239	0.133007
220	0.0870356	0.0656351
221	0.0473214	0.0334598
222	0.200045	0.17384
223	0.0245195	0.103452
224	0.00572965	0.163153
225	0.0435386	0.0332096
226	0.0362281	0.0281044
227	0.0466094	0.0359725
228	0.0376629	0.0689954
229	0.00847024	0.0107056
230	0.0160045	0.0293703
231	0.0139929	0.0150018
232	0.0599023	0.135075

[truncated: 2 more sheets: Fig S8, Fig S10]
